# Supplementary material for: Enhancer transcription detected in the nascent transcriptomic landscape of bread wheat
Source: Genome Biol. 2022 Apr 30;23:109. doi: 10.1186/s13059-022-02675-1 (PMC9063354; doi:10.1186/s13059-022-02675-1)
Supplement: Supplementary file 2 — Additional file 2: Supplementary Table S1. Statistics of nascent RNA sequencing data quality. [file 13059_2022_2675_MOESM2_ESM.xlsx]

## Sheet: Table S1
Table S1. Statistics of nascent RNA sequencing data quality.
GRO-seq data
sample	total read pairs	uniquely mapped reads	mapping_ratio
Traditional_GRO_seq_rep1	1139417843	14325215	0.0125724
Traditional_GRO_seq_rep2	1419388181	5663906	0.00399039
rRNA removal_GRO_seq_v2_rep1	245854120	42102802	0.171251
rRNA removal_GRO_seq_v2_rep2	401883051	65586601	0.163198
rRNA removal_GRO_seq_v2_rep3	345639801	50016431	0.144707
correlation
	rep1	rep2	v2_rep1	v2_rep2	v2_rep3
rep1	1	0.461158	0.42939	0.467335	0.446236
rep2	0.461158	1	0.138864	0.158828	0.148704
v2_rep1	0.42939	0.138864	1	0.987898	0.995541
v2_rep2	0.467335	0.158828	0.987898	1	0.995562
v2_rep3	0.446236	0.148704	0.995541	0.995562	1
pNET-seq data
sample	total read pairs	uniquely mapped reads	mapping_ratio
pNET_seq_rep1	277971310	40034603	0.144024
pNET_seq_rep2	251884705	26062684	0.103471
pNET_seq_rep3	273670302	41715123	0.152428
pNET_seq_rep4	214324725	27715036	0.129313
correlation
	rep1	rep2	rep3	rep4
rep1	1	0.960689	0.973453	0.973234
rep2	0.960689	1	0.923966	0.940571
rep3	0.973453	0.923966	1	0.979555
rep4	0.973234	0.940571	0.979555	1
