# Supplementary material for: Enhancer transcription detected in the nascent transcriptomic landscape of bread wheat
Source: Genome Biol. 2022 Apr 30;23:109. doi: 10.1186/s13059-022-02675-1 (PMC9063354; doi:10.1186/s13059-022-02675-1)
Supplement: Supplementary file 3 — Additional file 3: Supplementary Table S2. TSS and TC counts identified by TSScall. [file 13059_2022_2675_MOESM3_ESM.xlsx]

## Sheet: Table S2
Table S2. TSS and TC counts identified by TSScall.
	before merge			after merge
	total TSS	TSS in gene region	TSS in intergenic region away from(>3kb) gene	total TC	TC in gene region	TC in intergenic
GRO-seq	721675	358276	280604	104770	58898	45872
pNET-seq	176682	49497	62264	88830	55475	33355
