# Supplementary material for: Enhancer transcription detected in the nascent transcriptomic landscape of bread wheat
Source: Genome Biol. 2022 Apr 30;23:109. doi: 10.1186/s13059-022-02675-1 (PMC9063354; doi:10.1186/s13059-022-02675-1)
Supplement: Supplementary file 4 — Additional file 4: Supplementary Table S3. Transcribed enhancer counts linked to homeolog pairs (pNET). [file 13059_2022_2675_MOESM4_ESM.xlsx]

## Sheet: Table S3
Table S3. Transcribed enhancer counts linked to homeolog pairs (pNET).
gene1	gene2	count1	count2
TraesCS6A02G038600	TraesCS6B02G053500	0	0
TraesCS7A02G442900	TraesCS2B02G337200	0	0
TraesCS7A02G103800	TraesCS7B02G061300	1	0
TraesCS2A02G377500	TraesCS1B02G378600	0	0
TraesCS4A02G402000	TraesCS6B02G081800	0	0
TraesCS3A02G134000	TraesCS3B02G299200	1	2
TraesCS1A02G360000	TraesCS3B02G410200	0	0
TraesCS1A02G361700	TraesCS1B02G376300	0	0
TraesCS7A02G119900	TraesCS7B02G018100	0	0
TraesCS1A02G361900	TraesCS7B02G017600	0	0
TraesCS5A02G299500	TraesCS5B02G215500	0	0
TraesCS1A02G262000	TraesCS1B02G297100	0	0
TraesCS3A02G133900	TraesCS3B02G167600	0	0
TraesCS1A02G295700	TraesCS1B02G376600	0	0
TraesCS1A02G295400	TraesCS1B02G376200	0	0
TraesCS1A02G079900	TraesCS2B02G492400	0	0
TraesCS3A02G354300	TraesCS1B02G300900	1	1
TraesCS5A02G348000	TraesCS2B02G436500	0	0
TraesCS2A02G469400	TraesCS2B02G435200	1	0
TraesCS2A02G417700	TraesCS3B02G378900	0	0
TraesCS2A02G393600	TraesCS4B02G225000	0	0
TraesCS7A02G509600	TraesCS2B02G052900	0	0
TraesCS3A02G496800	TraesCS2B02G598200	0	0
TraesCS4A02G383800	TraesCS1B02G328100	0	0
TraesCS6A02G420500	TraesCS2B02G607900	0	0
TraesCS5A02G246400	TraesCS2B02G597900	0	0
TraesCS6A02G300800	TraesCS7B02G004100	0	0
TraesCS6A02G254000	TraesCS3B02G240400	0	0
TraesCS2A02G429300	TraesCS3B02G086800	0	0
TraesCS7A02G517500	TraesCS7B02G309000	0	0
TraesCS1A02G379100	TraesCS1B02G400800	0	0
TraesCS4A02G477300	TraesCS3B02G349600	0	0
TraesCS2A02G243700	TraesCS3B02G136900	1	0
TraesCS7A02G445904	TraesCS7B02G345300	0	0
TraesCS2A02G503900	TraesCS2B02G532200	1	0
TraesCS6A02G030200	TraesCS6B02G043600	1	1
TraesCS6A02G030000	TraesCS6B02G043100	1	1
TraesCS1A02G413100	TraesCS6B02G076800	0	0
TraesCS6A02G066800	TraesCS6B02G090000	0	0
TraesCS6A02G031000	TraesCS6B02G044200	0	0
TraesCS6A02G030900	TraesCS6B02G044400	0	0
TraesCS6A02G031200	TraesCS6B02G044000	0	0
TraesCS6A02G032800	TraesCS6B02G046500	0	0
TraesCS6A02G033100	TraesCS6B02G046700	0	0
TraesCS6A02G032500	TraesCS6B02G045700	0	0
TraesCS6A02G032400	TraesCS6B02G045600	0	0
TraesCS1A02G004900	TraesCS1B02G008900	0	0
TraesCS1A02G006400	TraesCS1B02G006400	0	0
TraesCS6A02G409900	TraesCS1B02G061700	0	1
TraesCS6A02G096900	TraesCS6B02G125400	0	1
TraesCS7A02G437300	TraesCS7B02G336300	0	0
TraesCS6A02G096700	TraesCS6B02G125100	1	2
TraesCS6A02G096800	TraesCS6B02G125200	0	1
TraesCS7A02G190100	TraesCS6B02G061600	0	0
TraesCS6A02G042700	TraesCS6B02G058400	0	0
TraesCS6A02G035100	TraesCS6B02G049400	1	0
TraesCS6A02G034300	TraesCS6B02G049200	1	1
TraesCS6A02G034600	TraesCS6B02G048600	1	0
TraesCS2A02G473700	TraesCS2B02G497200	0	0
TraesCS2A02G007000	TraesCS2B02G018500	0	0
TraesCS2A02G003600	TraesCS2B02G018200	0	0
TraesCS2A02G030500	TraesCS5B02G519800	0	0
TraesCS6A02G358300	TraesCS6B02G390700	0	2
TraesCS6A02G358200	TraesCS6B02G390800	0	2
TraesCS5A02G062000	TraesCS3B02G310200	1	0
TraesCS7A02G243600	TraesCS2B02G242700	0	0
TraesCS4A02G371500	TraesCS5B02G140700	0	0
TraesCS3A02G259600	TraesCS3B02G292700	1	0
TraesCS6A02G290500	TraesCS6B02G009000	0	0
TraesCS2A02G491300	TraesCS2B02G519500	0	0
TraesCS1A02G418700	TraesCS1B02G448700	0	0
TraesCS3A02G445900	TraesCS3B02G481000	0	0
TraesCS4A02G015000	TraesCS6B02G401400	0	0
TraesCS6A02G169000	TraesCS1B02G067900	0	0
TraesCS6A02G414000	TraesCS6B02G463600	0	1
TraesCS6A02G414400	TraesCS6B02G464900	1	0
TraesCS6A02G403400	TraesCS6B02G446100	0	0
TraesCS6A02G403300	TraesCS6B02G447100	0	0
TraesCS3A02G017100	TraesCS3B02G030600	0	0
TraesCS3A02G013400	TraesCS3B02G054700	0	0
TraesCS1A02G318400	TraesCS4B02G340100	0	0
TraesCS1A02G317900	TraesCS1B02G330400	0	0
TraesCS7A02G119000	TraesCS7B02G015400	0	1
TraesCS2A02G271600	TraesCS3B02G564700	0	0
TraesCS7A02G098900	TraesCS7B02G487700	0	0
TraesCS4A02G144800	TraesCS7B02G458300	0	0
TraesCS6A02G345900	TraesCS6B02G379300	0	0
TraesCS5A02G445700	TraesCS5B02G458300	0	0
TraesCS2A02G129700	TraesCS2B02G151900	0	0
TraesCS4A02G448100	TraesCS1B02G043400	0	0
TraesCS3A02G460500	TraesCS3B02G501600	0	0
TraesCS3A02G460400	TraesCS3B02G501400	0	0
TraesCS6A02G124800	TraesCS6B02G152800	2	0
TraesCS6A02G124700	TraesCS6B02G152700	1	1
TraesCS6A02G125400	TraesCS6B02G153500	1	1
TraesCS6A02G125200	TraesCS6B02G153300	0	0
TraesCS6A02G125000	TraesCS6B02G153100	0	0
TraesCS1A02G018100	TraesCS1B02G022000	0	0
TraesCS1A02G016100	TraesCS1B02G018300	0	0
TraesCS1A02G016000	TraesCS2B02G384900	0	0
TraesCS1A02G015000	TraesCS1B02G019500	0	0
TraesCS1A02G014900	TraesCS4B02G048400	0	0
TraesCS1A02G014500	TraesCS5B02G014600	0	0
TraesCS2A02G438000	TraesCS5B02G147000	0	0
TraesCS1A02G045900	TraesCS4B02G160200	0	0
TraesCS4A02G043200	TraesCS2B02G074900	0	0
TraesCS2A02G005100	TraesCS3B02G563800	0	0
TraesCS2A02G066800	TraesCS2B02G079200	0	1
TraesCS2A02G066700	TraesCS2B02G079100	0	1
TraesCS2A02G066900	TraesCS2B02G079300	0	1
TraesCS5A02G062800	TraesCS5B02G070000	0	0
TraesCS3A02G106800	TraesCS5B02G537100	0	0
TraesCS4A02G267200	TraesCS6B02G278000	0	0
TraesCS1A02G101500	TraesCS5B02G570500	0	0
TraesCS2A02G435200	TraesCS4B02G124500	0	0
TraesCS1A02G118500	TraesCS2B02G133100	0	0
TraesCS4A02G471300	TraesCS3B02G497800	1	0
TraesCS7A02G125700	TraesCS7B02G024600	0	2
TraesCS1A02G258300	TraesCS1B02G268800	0	0
TraesCS6A02G360500	TraesCS6B02G393400	0	0
TraesCS7A02G145400	TraesCS7B02G047600	1	1
TraesCS7A02G510800	TraesCS7B02G421700	0	0
TraesCS2A02G502400	TraesCS2B02G530500	1	0
TraesCS2A02G004500	TraesCS2B02G020000	0	0
TraesCS7A02G162600	TraesCS7B02G068300	0	0
TraesCS6A02G027600	TraesCS6B02G038500	0	0
TraesCS7A02G568700	TraesCS7B02G491200	0	0
TraesCS1A02G008300	TraesCS1B02G016000	0	0
TraesCS1A02G020500	TraesCS1B02G024500	0	0
TraesCS5A02G124300	TraesCS5B02G124100	0	0
TraesCS4A02G264400	TraesCS4B02G050600	0	1
TraesCS1A02G274400	TraesCS1B02G283900	1	1
TraesCS4A02G356100	TraesCS5B02G516100	0	1
TraesCS4A02G005300	TraesCS3B02G286000	0	0
TraesCS2A02G150700	TraesCS1B02G050300	0	0
TraesCS3A02G014400	TraesCS7B02G335400	0	2
TraesCS1A02G112300	TraesCS6B02G321000	0	0
TraesCS5A02G351600	TraesCS5B02G354100	0	0
TraesCS5A02G351000	TraesCS5B02G353600	0	0
TraesCS2A02G278400	TraesCS2B02G296000	3	1
TraesCS5A02G368700	TraesCS5B02G371100	0	0
TraesCS2A02G278500	TraesCS2B02G296100	3	0
TraesCS3A02G335700	TraesCS3B02G366600	0	0
TraesCS6A02G001800	TraesCS6B02G006800	0	0
TraesCS6A02G001900	TraesCS6B02G006600	0	0
TraesCS3A02G335400	TraesCS3B02G366100	0	2
TraesCS3A02G335200	TraesCS6B02G384000	1	0
TraesCS4A02G279200	TraesCS4B02G033300	0	0
TraesCS6A02G363100	TraesCS6B02G398300	0	0
TraesCS5A02G133500	TraesCS3B02G121600	0	0
TraesCS1A02G190300	TraesCS1B02G192400	0	0
TraesCS4A02G035700	TraesCS4B02G268400	0	0
TraesCS4A02G035500	TraesCS4B02G268200	1	1
TraesCS1A02G348800	TraesCS1B02G363500	0	1
TraesCS4A02G102600	TraesCS4B02G202000	0	1
TraesCS2A02G201000	TraesCS2B02G228400	0	0
TraesCS3A02G228300	TraesCS3B02G256200	0	0
TraesCS2A02G544500	TraesCS2B02G574800	0	0
TraesCS2A02G545000	TraesCS2B02G575400	0	0
TraesCS3A02G536100	TraesCS3B02G576700	0	0
TraesCS2A02G560600	TraesCS1B02G393000	0	0
TraesCS2A02G560900	TraesCS2B02G619100	0	0
TraesCS2A02G560700	TraesCS2B02G587400	0	0
TraesCS3A02G113000	TraesCS7B02G347100	3	0
TraesCS3A02G113100	TraesCS3B02G130900	2	0
TraesCS4A02G314400	TraesCS5B02G565500	1	0
TraesCS5A02G080500	TraesCS4B02G171700	0	2
TraesCS7A02G507700	TraesCS7B02G415900	0	3
TraesCS7A02G507500	TraesCS7B02G415700	0	0
TraesCS7A02G213700	TraesCS7B02G120900	0	1
TraesCS5A02G519600	TraesCS4B02G350900	0	0
TraesCS5A02G520000	TraesCS4B02G351400	0	1
TraesCS6A02G340700	TraesCS6B02G372200	1	0
TraesCS6A02G341200	TraesCS6B02G372500	0	0
TraesCS6A02G408000	TraesCS6B02G453700	0	0
TraesCS3A02G430500	TraesCS1B02G406200	0	0
TraesCS2A02G240700	TraesCS5B02G040100	0	0
TraesCS4A02G040100	TraesCS4B02G028200	0	0
TraesCS5A02G444600	TraesCS5B02G449200	0	1
TraesCS5A02G444700	TraesCS5B02G449300	0	1
TraesCS1A02G007000	TraesCS1B02G008300	0	0
TraesCS1A02G006800	TraesCS1B02G006500	0	0
TraesCS1A02G006300	TraesCS1B02G007100	0	0
TraesCS1A02G006200	TraesCS1B02G009500	0	0
TraesCS4A02G098600	TraesCS4B02G205700	0	0
TraesCS5A02G078000	TraesCS5B02G087700	0	1
TraesCS4A02G175100	TraesCS4B02G142400	1	1
TraesCS4A02G097900	TraesCS4B02G206700	1	0
TraesCS5A02G479300	TraesCS5B02G492500	0	3
TraesCS3A02G378900	TraesCS3B02G411600	0	0
TraesCS7A02G194200	TraesCS7B02G099400	1	0
TraesCS1A02G356100	TraesCS1B02G365300	0	0
TraesCS7A02G361500	TraesCS7B02G266400	0	0
TraesCS2A02G083000	TraesCS2B02G097100	0	0
TraesCS2A02G083300	TraesCS2B02G097300	0	1
TraesCS3A02G415600	TraesCS2B02G104600	0	0
TraesCS3A02G102500	TraesCS6B02G082600	0	0
TraesCS3A02G243500	TraesCS1B02G373700	0	0
TraesCS2A02G368800	TraesCS2B02G386000	3	0
TraesCS6A02G087800	TraesCS5B02G080200	3	0
TraesCS6A02G112400	TraesCS6B02G140600	0	0
TraesCS3A02G493600	TraesCS3B02G555600	0	0
TraesCS3A02G493800	TraesCS3B02G555800	0	0
TraesCS3A02G493700	TraesCS3B02G555700	0	0
TraesCS3A02G493500	TraesCS3B02G555500	0	0
TraesCS4A02G145000	TraesCS7B02G487500	0	0
TraesCS4A02G366400	TraesCS3B02G308600	0	0
TraesCS6A02G000300	TraesCS6B02G004300	0	0
TraesCS4A02G455100	TraesCS6B02G441600	0	0
TraesCS6A02G044300	TraesCS6B02G059900	0	0
TraesCS6A02G045400	TraesCS6B02G060100	1	0
TraesCS6A02G043300	TraesCS6B02G059300	0	0
TraesCS6A02G064900	TraesCS6B02G086300	0	0
TraesCS1A02G001100	TraesCS6B02G117700	0	0
TraesCS1A02G000600	TraesCS6B02G117900	0	0
TraesCS1A02G000400	TraesCS1B02G320300	0	0
TraesCS1A02G041100	TraesCS1B02G034700	0	0
TraesCS5A02G340600	TraesCS5B02G360100	0	0
TraesCS1A02G027800	TraesCS1B02G057500	0	0
TraesCS5A02G302600	TraesCS5B02G302900	1	0
TraesCS1A02G354300	TraesCS1B02G367400	0	0
TraesCS6A02G073400	TraesCS6B02G098400	0	0
TraesCS1A02G380500	TraesCS1B02G402500	0	0
TraesCS2A02G552600	TraesCS2B02G583400	1	3
TraesCS2A02G552900	TraesCS2B02G584300	1	2
TraesCS1A02G417000	TraesCS1B02G447200	0	0
TraesCS2A02G273800	TraesCS3B02G197600	1	1
TraesCS6A02G070100	TraesCS6B02G094200	0	0
TraesCS4A02G362100	TraesCS5B02G510800	0	1
TraesCS3A02G373100	TraesCS3B02G405400	0	0
TraesCS3A02G373400	TraesCS3B02G405700	0	0
TraesCS3A02G373600	TraesCS3B02G405900	0	0
TraesCS3A02G519600	TraesCS3B02G587200	0	0
TraesCS3A02G518800	TraesCS3B02G586300	0	0
TraesCS3A02G518700	TraesCS3B02G586200	0	0
TraesCS5A02G499500	TraesCS4B02G327400	0	0
TraesCS5A02G048200	TraesCS3B02G091300	0	0
TraesCS5A02G341100	TraesCS3B02G009900	0	0
TraesCS6A02G020000	TraesCS6B02G395400	0	1
TraesCS7A02G408200	TraesCS6B02G188200	0	3
TraesCS6A02G329700	TraesCS6B02G360500	0	0
TraesCS6A02G330100	TraesCS6B02G360900	0	0
TraesCS6A02G329900	TraesCS6B02G360700	0	0
TraesCS6A02G329600	TraesCS6B02G360400	0	0
TraesCS6A02G329800	TraesCS6B02G360600	0	0
TraesCS1A02G016300	TraesCS1B02G020200	0	1
TraesCS5A02G464700	TraesCS5B02G363100	0	0
TraesCS2A02G093100	TraesCS6B02G015800	0	0
TraesCS1A02G017700	TraesCS1B02G021800	0	0
TraesCS4A02G308300	TraesCS4B02G006100	0	0
TraesCS1A02G101700	TraesCS1B02G112200	0	0
TraesCS6A02G056900	TraesCS6B02G076300	0	0
TraesCS3A02G368900	TraesCS3B02G272800	0	0
TraesCS4A02G042200	TraesCS5B02G109400	0	0
TraesCS6A02G092500	TraesCS6B02G156400	0	0
TraesCS3A02G089900	TraesCS7B02G257200	0	0
TraesCS1A02G370100	TraesCS1B02G389200	0	3
TraesCS4A02G202100	TraesCS4B02G106300	2	0
TraesCS5A02G193900	TraesCS5B02G189200	0	0
TraesCS4A02G202200	TraesCS4B02G106400	0	1
TraesCS4A02G202300	TraesCS4B02G106500	0	1
TraesCS4A02G074400	TraesCS6B02G423300	0	0
TraesCS1A02G385200	TraesCS2B02G331000	0	0
TraesCS2A02G152200	TraesCS2B02G177300	1	1
TraesCS2A02G152400	TraesCS2B02G177500	2	0
TraesCS2A02G152500	TraesCS2B02G177600	1	1
TraesCS2A02G015600	TraesCS2B02G186100	0	0
TraesCS5A02G487300	TraesCS5B02G501100	0	0
TraesCS2A02G527700	TraesCS2B02G558400	0	0
TraesCS2A02G025700	TraesCS2B02G038700	0	0
TraesCS7A02G431500	TraesCS6B02G426200	0	0
TraesCS3A02G052900	TraesCS3B02G061900	0	0
TraesCS6A02G257800	TraesCS1B02G338700	0	0
TraesCS4A02G066000	TraesCS5B02G516700	0	0
TraesCS3A02G140400	TraesCS3B02G530400	0	0
TraesCS3A02G135900	TraesCS7B02G347500	0	0
TraesCS6A02G130500	TraesCS6B02G153600	0	0
TraesCS5A02G150900	TraesCS1B02G436900	0	0
TraesCS4A02G205500	TraesCS5B02G091300	1	0
TraesCS6A02G036800	TraesCS6B02G051400	1	0
TraesCS6A02G337800	TraesCS6B02G368500	1	0
TraesCS6A02G339100	TraesCS6B02G370000	0	0
TraesCS6A02G339200	TraesCS6B02G370100	0	0
TraesCS6A02G337900	TraesCS6B02G368600	1	0
TraesCS5A02G316000	TraesCS6B02G369400	0	0
TraesCS5A02G428000	TraesCS5B02G429900	1	0
TraesCS5A02G427600	TraesCS5B02G429600	0	0
TraesCS5A02G427700	TraesCS5B02G429700	1	0
TraesCS5A02G428200	TraesCS5B02G430100	1	0
TraesCS5A02G439700	TraesCS5B02G442600	0	0
TraesCS1A02G069000	TraesCS7B02G307400	0	0
TraesCS3A02G409300	TraesCS5B02G142000	0	0
TraesCS6A02G184800	TraesCS6B02G220100	0	0
TraesCS7A02G202300	TraesCS7B02G109200	0	0
TraesCS1A02G326700	TraesCS1B02G340100	0	0
TraesCS4A02G257800	TraesCS4B02G056700	0	0
TraesCS1A02G350200	TraesCS1B02G364500	0	0
TraesCS5A02G407800	TraesCS5B02G412700	1	1
TraesCS2A02G185500	TraesCS2B02G221800	0	1
TraesCS4A02G065700	TraesCS4B02G243100	1	0
TraesCS3A02G170200	TraesCS1B02G087600	0	0
TraesCS2A02G068300	TraesCS2B02G080700	2	0
TraesCS2A02G068700	TraesCS2B02G081500	0	0
TraesCS4A02G098900	TraesCS4B02G205400	0	0
TraesCS2A02G124200	TraesCS2B02G146000	0	0
TraesCS2A02G175800	TraesCS2B02G162800	0	0
TraesCS2A02G462800	TraesCS5B02G525900	0	0
TraesCS7A02G412700	TraesCS7B02G312200	0	0
TraesCS2A02G477200	TraesCS7B02G500800	0	0
TraesCS2A02G496000	TraesCS2B02G524300	0	0
TraesCS4A02G232200	TraesCS4B02G083700	0	0
TraesCS2A02G512200	TraesCS5B02G569700	0	0
TraesCS4A02G312900	TraesCS5B02G569300	0	0
TraesCS3A02G126900	TraesCS3B02G146000	0	0
TraesCS3A02G068800	TraesCS3B02G082800	0	0
TraesCS3A02G472800	TraesCS3B02G516000	0	2
TraesCS3A02G386900	TraesCS3B02G421900	1	0
TraesCS3A02G386800	TraesCS3B02G422000	0	1
TraesCS3A02G499300	TraesCS3B02G562500	0	0
TraesCS3A02G499200	TraesCS3B02G562400	0	0
TraesCS3A02G499800	TraesCS3B02G563700	0	0
TraesCS4A02G006400	TraesCS4B02G298600	0	0
TraesCS4A02G070300	TraesCS2B02G283600	0	0
TraesCS5A02G116700	TraesCS4B02G147400	0	0
TraesCS4A02G196100	TraesCS4B02G020600	0	0
TraesCS5A02G543600	TraesCS4B02G376900	0	0
TraesCS6A02G064200	TraesCS6B02G086900	0	0
TraesCS6A02G362800	TraesCS6B02G396500	0	1
TraesCS6A02G363000	TraesCS6B02G396600	0	1
TraesCS6A02G363600	TraesCS6B02G398400	0	1
TraesCS6A02G382900	TraesCS6B02G422000	0	0
TraesCS6A02G383000	TraesCS6B02G422100	0	0
TraesCS7A02G510200	TraesCS7B02G420700	0	0
TraesCS7A02G510100	TraesCS7B02G420100	0	0
TraesCS7A02G509900	TraesCS7B02G419800	0	0
TraesCS1A02G015800	TraesCS1B02G019800	0	0
TraesCS5A02G534300	TraesCS4B02G366500	0	2
TraesCS3A02G333300	TraesCS3B02G363500	0	0
TraesCS1A02G309700	TraesCS1B02G320800	0	2
TraesCS1A02G258800	TraesCS1B02G269400	1	1
TraesCS7A02G466600	TraesCS6B02G169300	0	1
TraesCS5A02G416400	TraesCS5B02G418700	0	0
TraesCS4A02G296600	TraesCS4B02G017100	0	0
TraesCS7A02G396500	TraesCS7B02G298500	0	0
TraesCS1A02G304500	TraesCS1B02G315100	0	0
TraesCS1A02G304600	TraesCS7B02G298400	0	0
TraesCS1A02G307000	TraesCS7B02G487600	0	0
TraesCS1A02G320000	TraesCS1B02G332200	0	0
TraesCS1A02G320100	TraesCS1B02G332300	0	0
TraesCS7A02G140100	TraesCS7B02G041900	0	0
TraesCS1A02G366200	TraesCS1B02G383900	0	0
TraesCS1A02G365900	TraesCS1B02G383600	0	0
TraesCS1A02G366100	TraesCS1B02G383700	0	0
TraesCS1A02G367100	TraesCS1B02G385300	1	1
TraesCS4A02G309600	TraesCS4B02G004800	0	0
TraesCS2A02G495600	TraesCS2B02G523900	0	0
TraesCS3A02G044600	TraesCS3B02G039200	1	0
TraesCS2A02G001000	TraesCS7B02G440800	0	0
TraesCS2A02G001500	TraesCS2B02G022900	0	0
TraesCS7A02G569900	TraesCS2B02G011900	0	0
TraesCS2A02G003700	TraesCS3B02G084000	0	0
TraesCS2A02G051800	TraesCS7B02G064500	0	0
TraesCS2A02G069700	TraesCS2B02G440500	0	0
TraesCS2A02G088400	TraesCS2B02G103900	0	0
TraesCS4A02G110900	TraesCS4B02G193200	0	1
TraesCS5A02G421000	TraesCS2B02G330800	0	0
TraesCS5A02G421200	TraesCS2B02G330900	0	0
TraesCS2A02G464700	TraesCS2B02G486300	1	0
TraesCS2A02G465100	TraesCS2B02G486700	0	1
TraesCS2A02G482100	TraesCS2B02G508400	0	0
TraesCS2A02G481900	TraesCS2B02G508100	0	0
TraesCS2A02G482200	TraesCS2B02G508500	0	0
TraesCS2A02G549600	TraesCS2B02G580300	0	0
TraesCS2A02G548900	TraesCS2B02G580100	0	2
TraesCS2A02G548700	TraesCS2B02G580200	0	0
TraesCS4A02G363700	TraesCS5B02G509700	0	0
TraesCS4A02G363800	TraesCS5B02G509500	0	0
TraesCS5A02G027700	TraesCS5B02G027100	1	0
TraesCS3A02G449500	TraesCS3B02G486200	0	0
TraesCS3A02G450200	TraesCS3B02G487200	0	0
TraesCS3A02G450100	TraesCS3B02G487000	0	0
TraesCS5A02G361900	TraesCS5B02G364400	0	0
TraesCS5A02G003700	TraesCS5B02G003700	1	0
TraesCS5A02G074200	TraesCS5B02G080700	0	0
TraesCS5A02G239800	TraesCS5B02G241600	0	0
TraesCS5A02G244100	TraesCS5B02G242100	0	0
TraesCS5A02G244300	TraesCS5B02G242200	0	0
TraesCS5A02G243700	TraesCS5B02G241700	0	0
TraesCS5A02G304000	TraesCS5B02G304300	0	0
TraesCS5A02G337500	TraesCS5B02G336300	0	0
TraesCS6A02G023000	TraesCS6B02G032200	0	0
TraesCS6A02G021900	TraesCS6B02G029800	0	0
TraesCS6A02G023400	TraesCS6B02G029400	0	0
TraesCS6A02G126200	TraesCS6B02G154200	2	4
TraesCS6A02G126400	TraesCS6B02G154300	0	0
TraesCS6A02G127500	TraesCS6B02G155800	0	0
TraesCS6A02G128200	TraesCS6B02G155400	0	0
TraesCS7A02G560600	TraesCS7B02G486400	0	0
TraesCS6A02G135600	TraesCS6B02G163500	2	0
TraesCS6A02G224400	TraesCS6B02G257000	3	2
TraesCS7A02G350500	TraesCS7B02G232400	0	0
TraesCS7A02G380100	TraesCS7B02G282100	1	0
TraesCS6A02G370100	TraesCS6B02G406200	0	0
TraesCS7A02G558900	TraesCS7B02G483700	0	0
TraesCS7A02G559100	TraesCS7B02G483900	0	0
TraesCS7A02G559900	TraesCS7B02G484800	0	0
TraesCS7A02G559600	TraesCS7B02G484700	0	0
TraesCS4A02G224400	TraesCS5B02G494000	0	1
TraesCS1A02G004100	TraesCS1B02G000200	0	0
TraesCS2A02G490100	TraesCS2B02G518400	0	0
TraesCS1A02G019900	TraesCS1B02G024000	0	0
TraesCS1A02G177800	TraesCS1B02G202400	0	1
TraesCS1A02G106900	TraesCS7B02G476100	0	0
TraesCS4A02G069400	TraesCS4B02G146100	0	0
TraesCS1A02G332100	TraesCS2B02G319900	0	0
TraesCS1A02G335800	TraesCS1B02G349100	0	0
TraesCS1A02G335500	TraesCS1B02G348400	0	0
TraesCS1A02G335700	TraesCS1B02G348500	1	0
TraesCS2A02G215400	TraesCS5B02G489900	0	0
TraesCS1A02G380000	TraesCS1B02G402100	0	0
TraesCS3A02G438500	TraesCS3B02G472400	0	0
TraesCS3A02G438400	TraesCS3B02G472500	0	0
TraesCS2A02G565700	TraesCS4B02G006000	0	0
TraesCS4A02G091400	TraesCS3B02G539500	0	0
TraesCS3A02G152100	TraesCS2B02G574900	1	0
TraesCS2A02G535300	TraesCS2B02G565800	0	0
TraesCS2A02G083400	TraesCS2B02G097400	0	0
TraesCS2A02G284900	TraesCS2B02G302000	1	2
TraesCS2A02G284700	TraesCS2B02G301800	2	2
TraesCS7A02G567100	TraesCS7B02G498200	0	0
TraesCS3A02G360400	TraesCS3B02G392700	0	0
TraesCS5A02G523500	TraesCS4B02G354200	0	0
TraesCS2A02G382700	TraesCS2B02G400000	2	0
TraesCS2A02G415800	TraesCS2B02G434800	1	0
TraesCS2A02G454200	TraesCS2B02G475500	1	0
TraesCS5A02G307500	TraesCS5B02G307900	0	0
TraesCS2A02G556900	TraesCS2B02G587100	0	1
TraesCS2A02G557100	TraesCS2B02G586300	0	0
TraesCS7A02G538900	TraesCS7B02G462000	0	0
TraesCS2A02G590100	TraesCS2B02G593600	0	0
TraesCS2A02G590200	TraesCS2B02G593900	0	0
TraesCS3A02G034500	TraesCS3B02G049900	0	0
TraesCS3A02G125200	TraesCS3B02G144400	0	1
TraesCS6A02G169300	TraesCS6B02G197300	0	0
TraesCS3A02G195300	TraesCS3B02G228500	2	1
TraesCS6A02G248000	TraesCS6B02G276700	1	0
TraesCS6A02G247900	TraesCS6B02G276800	0	0
TraesCS3A02G385100	TraesCS3B02G417300	0	0
TraesCS3A02G385000	TraesCS3B02G417100	0	0
TraesCS3A02G412400	TraesCS3B02G446400	0	0
TraesCS3A02G412500	TraesCS3B02G446500	0	0
TraesCS3A02G414600	TraesCS3B02G446300	0	0
TraesCS3A02G479200	TraesCS3B02G522400	0	0
TraesCS7A02G426300	TraesCS5B02G419400	0	0
TraesCS5A02G539900	TraesCS4B02G374100	0	0
TraesCS5A02G539800	TraesCS4B02G374200	0	0
TraesCS5A02G539700	TraesCS4B02G374300	0	0
TraesCS3A02G524700	TraesCS3B02G592000	0	0
TraesCS3A02G534900	TraesCS3B02G612000	0	0
TraesCS6A02G005600	TraesCS6B02G011100	0	0
TraesCS7A02G333900	TraesCS7B02G245500	0	0
TraesCS7A02G183900	TraesCS7B02G088800	0	0
TraesCS5A02G447200	TraesCS5B02G449500	1	1
TraesCS7A02G498900	TraesCS7B02G406000	0	0
TraesCS4A02G390500	TraesCS6B02G078100	2	0
TraesCS6A02G143700	TraesCS6B02G172000	0	0
TraesCS6A02G144600	TraesCS6B02G172700	1	0
TraesCS6A02G144200	TraesCS6B02G172600	0	0
TraesCS5A02G158100	TraesCS5B02G155600	0	0
TraesCS5A02G158300	TraesCS5B02G155500	0	0
TraesCS6A02G042200	TraesCS6B02G057179	0	1
TraesCS6A02G042500	TraesCS5B02G483600	0	0
TraesCS6A02G042000	TraesCS6B02G068900	0	1
TraesCS6A02G412200	TraesCS6B02G460200	3	0
TraesCS7A02G241600	TraesCS7B02G137200	0	0
TraesCS7A02G131500	TraesCS7B02G032100	0	0
TraesCS7A02G131600	TraesCS7B02G032300	0	0
TraesCS7A02G482100	TraesCS7B02G384300	0	1
TraesCS7A02G512800	TraesCS7B02G425300	2	0
TraesCS7A02G512900	TraesCS7B02G425400	2	0
TraesCS7A02G177200	TraesCS7B02G082300	1	1
TraesCS7A02G455800	TraesCS7B02G356800	2	0
TraesCS1A02G016200	TraesCS1B02G020300	0	1
TraesCS1A02G017800	TraesCS4B02G007500	0	1
TraesCS1A02G025800	TraesCS3B02G508500	0	0
TraesCS2A02G026700	TraesCS2B02G039900	2	2
TraesCS7A02G387800	TraesCS6B02G338700	0	0
TraesCS1A02G140300	TraesCS6B02G234600	0	0
TraesCS2A02G095100	TraesCS4B02G283000	0	0
TraesCS1A02G174300	TraesCS6B02G169400	0	0
TraesCS5A02G224000	TraesCS5B02G222800	0	0
TraesCS6A02G147500	TraesCS6B02G176000	1	0
TraesCS7A02G506300	TraesCS7B02G413800	1	2
TraesCS1A02G235700	TraesCS1B02G250500	1	0
TraesCS1A02G292900	TraesCS2B02G136200	0	0
TraesCS5A02G097600	TraesCS5B02G103100	0	0
TraesCS2A02G539800	TraesCS2B02G570100	0	3
TraesCS7A02G343800	TraesCS7B02G239300	0	0
TraesCS1A02G301600	TraesCS1B02G311400	1	4
TraesCS3A02G342500	TraesCS3B02G374500	0	2
TraesCS4A02G145200	TraesCS3B02G564400	0	0
TraesCS1A02G306800	TraesCS3B02G324000	0	0
TraesCS3A02G502700	TraesCS7B02G458100	0	0
TraesCS1A02G394600	TraesCS1B02G422100	0	0
TraesCS7A02G260000	TraesCS7B02G158000	3	1
TraesCS5A02G509600	TraesCS4B02G340000	2	0
TraesCS1A02G405800	TraesCS1B02G435900	0	1
TraesCS1A02G434000	TraesCS1B02G470000	0	0
TraesCS2A02G022800	TraesCS2B02G031900	0	0
TraesCS2A02G009800	TraesCS2B02G032000	0	0
TraesCS2A02G022500	TraesCS2B02G031200	0	0
TraesCS2A02G052600	TraesCS2B02G066900	0	0
TraesCS2A02G052800	TraesCS2B02G066800	0	0
TraesCS2A02G088300	TraesCS2B02G102700	0	0
TraesCS2A02G088700	TraesCS3B02G447900	0	0
TraesCS4A02G180800	TraesCS4B02G137100	2	1
TraesCS5A02G152600	TraesCS5B02G151300	0	1
TraesCS4A02G111700	TraesCS4B02G192100	2	0
TraesCS2A02G088900	TraesCS2B02G104300	0	2
TraesCS2A02G137300	TraesCS2B02G161400	0	0
TraesCS2A02G137500	TraesCS2B02G161500	0	0
TraesCS4A02G338800	TraesCS5B02G548100	0	0
TraesCS2A02G159400	TraesCS2B02G185000	0	0
TraesCS3A02G200700	TraesCS2B02G478200	0	0
TraesCS6A02G254600	TraesCS6B02G270900	0	1
TraesCS2A02G403100	TraesCS2B02G421000	1	0
TraesCS6A02G063000	TraesCS6B02G084200	0	0
TraesCS6A02G062700	TraesCS6B02G084000	0	0
TraesCS3A02G478300	TraesCS3B02G521800	0	0
TraesCS2A02G289400	TraesCS2B02G306000	0	1
TraesCS2A02G350300	TraesCS2B02G368700	0	0
TraesCS5A02G056200	TraesCS5B02G060500	1	0
TraesCS5A02G056100	TraesCS5B02G060800	0	0
TraesCS2A02G350100	TraesCS2B02G368600	2	0
TraesCS2A02G447300	TraesCS2B02G467900	0	0
TraesCS7A02G113700	TraesCS7B02G011400	0	0
TraesCS7A02G368700	TraesCS5B02G071700	0	0
TraesCS3A02G506100	TraesCS4B02G166900	0	0
TraesCS7A02G165000	TraesCS1B02G068800	0	0
TraesCS3A02G188300	TraesCS7B02G488400	0	0
TraesCS2A02G561900	TraesCS2B02G624700	0	0
TraesCS2A02G563700	TraesCS2B02G625000	0	0
TraesCS3A02G039400	TraesCS3B02G044100	0	0
TraesCS3A02G039300	TraesCS3B02G044200	0	0
TraesCS4A02G323500	TraesCS5B02G554900	1	0
TraesCS3A02G162600	TraesCS4B02G159500	0	0
TraesCS3A02G180000	TraesCS3B02G209700	0	0
TraesCS3A02G180300	TraesCS3B02G210000	0	0
TraesCS3A02G180200	TraesCS3B02G209900	0	0
TraesCS3A02G180100	TraesCS3B02G209800	0	0
TraesCS3A02G306700	TraesCS3B02G329800	1	2
TraesCS5A02G181800	TraesCS5B02G179800	3	2
TraesCS7A02G345400	TraesCS7B02G237900	0	0
TraesCS6A02G195600	TraesCS6B02G223100	0	2
TraesCS3A02G431800	TraesCS2B02G270800	0	0
TraesCS6A02G114500	TraesCS4B02G117500	0	0
TraesCS3A02G480100	TraesCS3B02G524600	0	0
TraesCS3A02G497400	TraesCS3B02G562600	0	0
TraesCS5A02G246200	TraesCS5B02G243500	1	0
TraesCS4A02G100400	TraesCS4B02G204100	0	1
TraesCS7A02G147200	TraesCS7B02G050300	0	0
TraesCS4A02G237900	TraesCS4B02G077100	0	0
TraesCS4A02G199200	TraesCS4B02G116200	1	1
TraesCS4A02G264600	TraesCS4B02G050400	1	1
TraesCS5A02G394900	TraesCS5B02G399800	2	1
TraesCS4A02G253600	TraesCS1B02G416700	0	0
TraesCS4A02G253700	TraesCS4B02G061300	0	0
TraesCS7A02G122300	TraesCS7B02G021500	0	0
TraesCS5A02G226700	TraesCS5B02G225300	0	0
TraesCS5A02G226800	TraesCS5B02G225400	0	0
TraesCS7A02G001000	TraesCS7B02G096400	0	0
TraesCS7A02G002300	TraesCS7B02G339900	0	0
TraesCS6A02G047500	TraesCS6B02G063800	0	0
TraesCS6A02G047600	TraesCS6B02G063900	1	0
TraesCS6A02G047400	TraesCS6B02G063700	0	0
TraesCS6A02G047300	TraesCS6B02G063500	0	0
TraesCS7A02G135000	TraesCS7B02G036500	0	0
TraesCS7A02G314700	TraesCS7B02G216900	1	0
TraesCS7A02G427000	TraesCS7B02G326900	0	0
TraesCS7A02G426100	TraesCS7B02G327200	0	0
TraesCS7A02G528800	TraesCS7B02G445500	0	3
TraesCS7A02G528900	TraesCS7B02G445700	1	2
TraesCS7A02G529000	TraesCS7B02G445600	1	1
TraesCS7A02G555200	TraesCS1B02G000300	0	1
TraesCS4A02G415200	TraesCS4B02G315900	0	0
TraesCS2A02G536200	TraesCS7B02G265700	1	0
TraesCS2A02G426500	TraesCS2B02G446900	0	0
TraesCS1A02G078200	TraesCS1B02G096300	0	0
TraesCS1A02G079500	TraesCS1B02G096800	0	0
TraesCS1A02G104800	TraesCS1B02G116300	0	0
TraesCS6A02G190100	TraesCS6B02G216000	0	0
TraesCS6A02G032700	TraesCS6B02G046400	0	0
TraesCS1A02G219900	TraesCS1B02G233200	0	0
TraesCS3A02G163300	TraesCS3B02G194400	1	0
TraesCS2A02G149200	TraesCS2B02G174100	0	0
TraesCS1A02G356300	TraesCS1B02G372400	0	0
TraesCS1A02G356400	TraesCS1B02G372500	0	0
TraesCS5A02G420700	TraesCS4B02G162400	0	0
TraesCS7A02G535200	TraesCS5B02G272300	0	1
TraesCS1A02G425800	TraesCS6B02G389000	0	0
TraesCS6A02G356800	TraesCS6B02G388800	0	1
TraesCS1A02G430100	TraesCS1B02G464900	0	1
TraesCS6A02G019800	TraesCS6B02G025700	0	0
TraesCS2A02G009900	TraesCS2B02G012300	0	0
TraesCS2A02G009700	TraesCS2B02G012200	0	0
TraesCS2A02G009600	TraesCS2B02G012100	0	0
TraesCS3A02G257500	TraesCS3B02G290300	0	2
TraesCS2A02G023800	TraesCS2B02G033800	0	0
TraesCS2A02G049900	TraesCS2B02G060800	0	0
TraesCS6A02G386200	TraesCS6B02G425200	0	0
TraesCS2A02G439800	TraesCS2B02G461700	0	0
TraesCS5A02G429000	TraesCS5B02G431100	1	0
TraesCS2A02G247700	TraesCS2B02G270000	2	1
TraesCS3A02G112600	TraesCS3B02G131500	3	0
TraesCS2A02G398800	TraesCS2B02G416700	1	1
TraesCS2A02G498500	TraesCS2B02G526600	0	0
TraesCS2A02G510700	TraesCS2B02G538600	1	0
TraesCS2A02G542200	TraesCS2B02G572200	0	0
TraesCS2A02G541800	TraesCS2B02G572000	0	0
TraesCS2A02G542300	TraesCS2B02G572100	0	0
TraesCS2A02G558100	TraesCS2B02G622300	0	0
TraesCS7A02G301900	TraesCS7B02G202000	1	1
TraesCS5A02G335800	TraesCS7B02G467900	0	0
TraesCS3A02G005300	TraesCS4B02G352600	0	0
TraesCS3A02G064300	TraesCS3B02G076900	1	1
TraesCS3A02G020700	TraesCS3B02G025500	0	0
TraesCS3A02G020500	TraesCS3B02G025400	0	0
TraesCS3A02G020400	TraesCS3B02G025300	0	0
TraesCS4A02G397700	TraesCS6B02G089100	0	0
TraesCS6A02G018400	TraesCS6B02G025400	0	0
TraesCS3A02G061400	TraesCS3B02G074000	0	1
TraesCS5A02G310300	TraesCS4B02G327900	0	0
TraesCS7A02G237500	TraesCS5B02G269800	0	0
TraesCS3A02G384100	TraesCS1B02G458200	0	0
TraesCS3A02G390300	TraesCS3B02G422300	0	0
TraesCS3A02G456200	TraesCS3B02G496200	0	0
TraesCS3A02G456300	TraesCS3B02G496500	0	0
TraesCS4A02G334000	TraesCS5B02G551100	0	0
TraesCS4A02G334300	TraesCS5B02G551000	0	0
TraesCS7A02G505000	TraesCS2B02G076700	0	0
TraesCS5A02G295200	TraesCS5B02G294600	0	0
TraesCS5A02G295300	TraesCS5B02G294700	0	0
TraesCS5A02G295100	TraesCS5B02G294400	0	0
TraesCS5A02G381300	TraesCS5B02G385700	0	0
TraesCS5A02G388400	TraesCS5B02G393800	0	0
TraesCS5A02G388500	TraesCS5B02G393700	0	0
TraesCS5A02G388900	TraesCS5B02G393300	1	0
TraesCS5A02G388300	TraesCS5B02G393900	2	0
TraesCS5A02G433100	TraesCS1B02G008952	0	0
TraesCS5A02G432900	TraesCS5B02G435600	1	0
TraesCS5A02G445600	TraesCS5B02G458200	0	0
TraesCS5A02G455900	TraesCS5B02G439500	0	0
TraesCS5A02G451900	TraesCS5B02G460600	0	0
TraesCS5A02G451600	TraesCS5B02G460400	0	0
TraesCS5A02G499300	TraesCS4B02G327200	0	0
TraesCS5A02G498900	TraesCS4B02G326900	0	0
TraesCS5A02G500400	TraesCS4B02G328600	0	0
TraesCS6A02G023200	TraesCS6B02G031600	0	0
TraesCS6A02G023100	TraesCS6B02G031500	0	0
TraesCS6A02G267800	TraesCS6B02G295100	0	0
TraesCS6A02G267600	TraesCS6B02G295000	0	0
TraesCS6A02G381300	TraesCS6B02G420300	0	0
TraesCS6A02G380800	TraesCS6B02G420900	0	0
TraesCS6A02G381400	TraesCS6B02G420200	0	0
TraesCS6A02G419800	TraesCS6B02G470400	0	0
TraesCS7A02G153900	TraesCS7B02G058200	0	0
TraesCS7A02G438500	TraesCS7B02G337500	1	1
TraesCS7A02G452000	TraesCS7B02G351800	0	0
TraesCS7A02G451700	TraesCS7B02G351700	0	0
TraesCS7A02G451800	TraesCS7B02G351600	0	0
TraesCS4A02G425989	TraesCS7B02G326000	0	1
TraesCS1A02G003100	TraesCS1B02G360400	0	0
TraesCS3A02G076000	TraesCS5B02G508100	0	0
TraesCS1A02G037600	TraesCS1B02G048000	0	0
TraesCS6A02G025200	TraesCS6B02G036000	0	0
TraesCS3A02G472700	TraesCS7B02G031200	0	0
TraesCS5A02G464000	TraesCS5B02G475400	0	0
TraesCS5A02G463900	TraesCS5B02G475300	0	0
TraesCS1A02G107400	TraesCS1B02G109600	0	0
TraesCS1A02G186600	TraesCS1B02G194500	0	1
TraesCS4A02G273100	TraesCS4B02G040900	0	1
TraesCS2A02G192900	TraesCS2B02G213800	2	4
TraesCS1A02G235000	TraesCS1B02G248600	0	0
TraesCS1A02G239500	TraesCS1B02G251700	1	2
TraesCS6A02G158300	TraesCS6B02G187500	1	4
TraesCS7A02G473900	TraesCS7B02G375300	0	0
TraesCS1A02G313300	TraesCS1B02G325100	0	4
TraesCS2A02G093400	TraesCS4B02G258900	0	0
TraesCS1A02G323000	TraesCS1B02G335800	2	0
TraesCS1A02G322900	TraesCS1B02G335600	2	2
TraesCS1A02G345700	TraesCS1B02G359400	0	0
TraesCS1A02G372300	TraesCS1B02G392300	0	0
TraesCS1A02G375300	TraesCS1B02G395600	0	0
TraesCS1A02G406800	TraesCS5B02G528700	0	0
TraesCS4A02G034200	TraesCS4B02G271300	0	0
TraesCS1A02G436200	TraesCS1B02G471700	1	1
TraesCS1A02G435800	TraesCS1B02G471600	0	0
TraesCS1A02G445500	TraesCS1B02G480100	0	0
TraesCS3A02G188400	TraesCS3B02G217300	0	0
TraesCS2A02G014900	TraesCS2B02G006900	0	0
TraesCS7A02G064000	TraesCS2B02G038100	0	0
TraesCS2A02G028400	TraesCS2B02G041800	0	0
TraesCS2A02G028500	TraesCS2B02G042200	0	0
TraesCS2A02G029000	TraesCS2B02G042000	0	0
TraesCS2A02G572900	TraesCS5B02G229300	0	2
TraesCS2A02G042400	TraesCS2B02G054900	1	1
TraesCS2A02G043000	TraesCS6B02G021300	0	0
TraesCS7A02G433300	TraesCS7B02G378600	1	0
TraesCS2A02G096900	TraesCS2B02G114400	0	0
TraesCS2A02G055600	TraesCS2B02G068500	0	0
TraesCS2A02G055400	TraesCS2B02G068300	0	0
TraesCS6A02G388700	TraesCS6B02G427700	0	0
TraesCS2A02G084400	TraesCS2B02G099100	0	0
TraesCS2A02G084500	TraesCS2B02G099200	0	0
TraesCS2A02G090900	TraesCS2B02G106500	0	0
TraesCS2A02G097400	TraesCS2B02G112800	0	0
TraesCS2A02G094700	TraesCS2B02G109700	0	0
TraesCS2A02G101400	TraesCS2B02G118500	0	0
TraesCS2A02G210300	TraesCS2B02G236400	0	1
TraesCS2A02G565500	TraesCS2B02G626500	0	0
TraesCS5A02G283700	TraesCS6B02G241200	0	0
TraesCS2A02G241200	TraesCS3B02G187000	0	0
TraesCS4A02G119800	TraesCS4B02G231900	0	1
TraesCS2A02G334100	TraesCS2B02G347300	0	0
TraesCS2A02G366500	TraesCS2B02G384100	0	0
TraesCS2A02G370400	TraesCS2B02G387500	2	0
TraesCS2A02G370700	TraesCS2B02G387800	1	0
TraesCS2A02G381500	TraesCS2B02G489700	0	1
TraesCS3A02G056400	TraesCS3B02G069100	0	0
TraesCS3A02G057000	TraesCS3B02G070200	1	0
TraesCS2A02G507700	TraesCS2B02G535600	0	0
TraesCS2A02G515100	TraesCS2B02G543600	0	0
TraesCS7A02G185600	TraesCS7B02G090800	0	0
TraesCS7A02G185700	TraesCS7B02G090900	0	0
TraesCS3A02G013700	TraesCS3B02G016400	0	0
TraesCS3A02G017400	TraesCS3B02G029900	0	0
TraesCS3A02G034300	TraesCS3B02G053700	0	3
TraesCS3A02G034600	TraesCS3B02G049100	1	1
TraesCS7A02G080500	TraesCS6B02G348600	0	0
TraesCS5A02G164500	TraesCS5B02G162000	0	0
TraesCS5A02G521600	TraesCS4B02G353700	0	0
TraesCS4A02G055600	TraesCS3B02G020000	0	0
TraesCS4A02G239000	TraesCS4B02G076000	0	0
TraesCS4A02G009700	TraesCS4B02G294800	0	0
TraesCS4A02G009800	TraesCS4B02G294700	0	1
TraesCS4A02G098100	TraesCS4B02G206400	0	0
TraesCS4A02G098200	TraesCS4B02G206300	0	0
TraesCS4A02G335600	TraesCS5B02G535100	0	0
TraesCS4A02G335700	TraesCS5B02G535400	0	0
TraesCS7A02G490147	TraesCS7B02G393300	0	0
TraesCS4A02G339100	TraesCS5B02G548400	0	0
TraesCS4A02G339000	TraesCS5B02G548300	0	0
TraesCS4A02G341300	TraesCS5B02G533200	0	0
TraesCS5A02G455400	TraesCS5B02G463700	1	0
TraesCS5A02G455500	TraesCS5B02G463600	1	0
TraesCS4A02G404400	TraesCS4B02G304200	0	0
TraesCS4A02G404300	TraesCS4B02G303900	0	0
TraesCS5A02G398000	TraesCS5B02G403100	0	1
TraesCS5A02G397800	TraesCS5B02G402800	0	2
TraesCS5A02G411700	TraesCS5B02G415400	0	1
TraesCS5A02G411900	TraesCS5B02G415700	0	0
TraesCS7A02G494400	TraesCS7B02G403600	0	0
TraesCS5A02G446400	TraesCS3B02G393800	0	2
TraesCS5A02G476200	TraesCS7B02G052500	0	0
TraesCS7A02G319000	TraesCS7B02G219800	0	0
TraesCS5A02G532400	TraesCS4B02G364000	0	0
TraesCS5A02G532300	TraesCS4B02G363900	0	0
TraesCS5A02G551600	TraesCS2B02G508600	0	0
TraesCS7A02G129400	TraesCS7B02G029500	0	0
TraesCS6A02G075800	TraesCS6B02G100500	0	0
TraesCS6A02G280000	TraesCS6B02G309400	0	1
TraesCS6A02G280100	TraesCS6B02G309300	1	3
TraesCS6A02G280700	TraesCS6B02G309500	0	0
TraesCS6A02G396100	TraesCS7B02G466300	0	0
TraesCS7A02G374200	TraesCS7B02G253200	0	0
TraesCS7A02G127100	TraesCS7B02G026500	0	0
TraesCS7A02G127200	TraesCS7B02G026700	0	0
TraesCS7A02G222600	TraesCS7B02G129100	0	2
TraesCS7A02G225600	TraesCS7B02G194000	3	0
TraesCS7A02G412100	TraesCS7B02G311400	1	1
TraesCS7A02G413100	TraesCS7B02G312600	1	1
TraesCS7A02G497300	TraesCS7B02G400500	0	0
TraesCS7A02G500700	TraesCS7B02G407800	0	0
TraesCS7A02G514200	TraesCS7B02G426900	3	1
TraesCS1A02G017400	TraesCS1B02G021100	0	0
TraesCS1A02G018000	TraesCS1B02G022400	0	0
TraesCS1A02G018600	TraesCS3B02G030500	0	0
TraesCS1A02G030200	TraesCS1B02G037300	1	0
TraesCS3A02G025900	TraesCS3B02G019100	0	0
TraesCS2A02G201300	TraesCS2B02G228600	2	0
TraesCS1A02G038300	TraesCS1B02G049200	0	0
TraesCS1A02G044000	TraesCS1B02G056800	0	0
TraesCS6A02G310900	TraesCS3B02G160800	0	1
TraesCS1A02G173100	TraesCS1B02G191200	0	0
TraesCS1A02G057200	TraesCS1B02G075200	0	2
TraesCS7A02G125600	TraesCS7B02G024500	0	2
TraesCS7A02G177300	TraesCS7B02G082400	0	0
TraesCS1A02G059100	TraesCS1B02G077500	0	0
TraesCS1A02G303400	TraesCS1B02G313800	0	0
TraesCS3A02G097900	TraesCS3B02G113700	1	0
TraesCS7A02G084100	TraesCS3B02G384100	0	0
TraesCS6A02G099384	TraesCS6B02G127556	0	0
TraesCS3A02G108900	TraesCS3B02G128000	0	1
TraesCS3A02G285900	TraesCS3B02G320200	0	0
TraesCS1A02G122500	TraesCS1B02G141700	5	1
TraesCS1A02G123900	TraesCS1B02G143100	1	0
TraesCS3A02G275100	TraesCS3B02G308800	1	1
TraesCS3A02G311600	TraesCS3B02G160600	0	1
TraesCS4A02G422600	TraesCS5B02G410700	0	0
TraesCS1A02G146000	TraesCS1B02G164200	0	0
TraesCS5A02G212000	TraesCS5B02G211900	1	3
TraesCS5A02G212100	TraesCS5B02G211700	1	1
TraesCS1A02G360300	TraesCS1B02G376800	0	0
TraesCS2A02G286500	TraesCS2B02G303300	2	0
TraesCS1A02G152900	TraesCS1B02G170300	2	0
TraesCS6A02G236800	TraesCS6B02G265300	1	0
TraesCS1A02G174600	TraesCS1B02G189900	1	1
TraesCS2A02G370200	TraesCS2B02G387200	3	0
TraesCS4A02G418900	TraesCS2B02G513400	0	0
TraesCS1A02G244100	TraesCS1B02G255500	3	0
TraesCS1A02G244200	TraesCS1B02G255600	3	0
TraesCS2A02G293500	TraesCS2B02G309400	0	0
TraesCS1A02G261000	TraesCS1B02G271800	1	1
TraesCS1A02G260900	TraesCS1B02G271700	1	1
TraesCS5A02G041100	TraesCS5B02G042400	1	0
TraesCS3A02G305100	TraesCS3B02G331400	3	0
TraesCS1A02G295600	TraesCS4B02G397600	0	0
TraesCS5A02G268100	TraesCS5B02G267900	0	1
TraesCS5A02G142100	TraesCS5B02G140900	1	0
TraesCS1A02G306200	TraesCS1B02G317000	0	1
TraesCS3A02G337300	TraesCS3B02G368600	1	1
TraesCS1A02G344300	TraesCS1B02G389400	0	0
TraesCS1A02G344400	TraesCS1B02G358300	0	1
TraesCS1A02G370300	TraesCS1B02G389300	0	0
TraesCS2A02G125500	TraesCS2B02G148000	0	2
TraesCS2A02G125400	TraesCS2B02G147900	0	0
TraesCS1A02G379300	TraesCS1B02G401000	0	1
TraesCS1A02G386000	TraesCS1B02G413400	0	0
TraesCS1A02G386100	TraesCS1B02G413500	0	0
TraesCS1A02G385800	TraesCS1B02G413300	0	0
TraesCS5A02G184100	TraesCS5B02G182200	1	0
TraesCS1A02G398400	TraesCS1B02G426300	0	0
TraesCS7A02G285200	TraesCS7B02G200600	0	2
TraesCS5A02G042200	TraesCS5B02G045200	0	0
TraesCS5A02G092700	TraesCS5B02G098800	0	0
TraesCS2A02G016400	TraesCS2B02G024400	0	0
TraesCS2A02G076500	TraesCS2B02G091500	0	0
TraesCS7A02G242200	TraesCS7B02G149200	1	1
TraesCS2A02G033700	TraesCS2B02G047400	0	0
TraesCS5A02G260600	TraesCS5B02G258900	0	0
TraesCS2A02G045700	TraesCS2B02G057900	0	0
TraesCS2A02G046000	TraesCS2B02G058100	0	0
TraesCS2A02G045900	TraesCS2B02G058000	0	0
TraesCS7A02G276500	TraesCS7B02G174200	0	0
TraesCS5A02G366700	TraesCS5B02G368800	0	1
TraesCS2A02G059800	TraesCS2B02G069800	0	0
TraesCS2A02G163700	TraesCS2B02G189500	1	2
TraesCS2A02G066200	TraesCS2B02G078200	2	0
TraesCS2A02G066100	TraesCS2B02G078300	2	0
TraesCS2A02G080600	TraesCS2B02G095400	0	0
TraesCS2A02G121400	TraesCS2B02G143100	0	0
TraesCS2A02G136400	TraesCS2B02G160200	0	0
TraesCS2A02G161000	TraesCS2B02G187000	0	0
TraesCS2A02G161200	TraesCS2B02G187200	0	1
TraesCS2A02G164100	TraesCS2B02G190100	0	3
TraesCS5A02G074100	TraesCS5B02G080500	0	0
TraesCS3A02G111000	TraesCS3B02G129700	1	0
TraesCS7A02G158900	TraesCS7B02G063400	2	1
TraesCS2A02G168200	TraesCS2B02G194200	1	1
TraesCS4A02G166900	TraesCS4B02G144900	2	0
TraesCS2A02G174400	TraesCS2B02G200900	1	1
TraesCS3A02G303200	TraesCS3B02G333100	0	0
TraesCS2A02G181700	TraesCS3B02G223100	0	0
TraesCS2A02G211600	TraesCS4B02G033700	0	0
TraesCS4A02G278300	TraesCS4B02G034600	1	0
TraesCS2A02G287300	TraesCS2B02G304200	0	0
TraesCS6A02G195200	TraesCS6B02G233800	2	0
TraesCS5A02G118900	TraesCS5B02G112500	0	0
TraesCS3A02G440800	TraesCS3B02G474900	2	2
TraesCS5A02G299100	TraesCS5B02G298600	1	0
TraesCS2A02G288300	TraesCS2B02G305100	2	1
TraesCS2A02G321900	TraesCS2B02G360700	0	0
TraesCS7A02G293300	TraesCS7B02G182300	0	1
TraesCS6A02G203600	TraesCS6B02G223700	0	0
TraesCS2A02G343100	TraesCS2B02G340700	2	0
TraesCS2A02G343900	TraesCS2B02G341400	1	1
TraesCS2A02G344000	TraesCS2B02G341500	0	0
TraesCS2A02G343800	TraesCS2B02G341300	2	0
TraesCS3A02G505700	TraesCS3B02G573700	0	0
TraesCS4A02G261000	TraesCS4B02G053600	1	0
TraesCS2A02G368200	TraesCS2B02G385300	0	0
TraesCS2A02G379900	TraesCS2B02G396800	1	0
TraesCS2A02G379800	TraesCS2B02G396700	1	0
TraesCS6A02G222100	TraesCS6B02G259000	0	0
TraesCS2A02G385900	TraesCS2B02G402800	0	0
TraesCS2A02G386600	TraesCS2B02G404200	0	0
TraesCS2A02G386700	TraesCS2B02G404300	1	3
TraesCS2A02G418200	TraesCS2B02G437200	0	1
TraesCS7A02G362300	TraesCS7B02G265800	1	0
TraesCS7A02G362200	TraesCS2B02G445300	0	1
TraesCS6A02G268900	TraesCS6B02G296200	1	1
TraesCS2A02G440000	TraesCS2B02G461400	1	0
TraesCS5A02G272600	TraesCS5B02G272800	0	0
TraesCS2A02G483700	TraesCS2B02G510000	0	0
TraesCS2A02G483900	TraesCS2B02G510100	0	1
TraesCS2A02G486600	TraesCS2B02G513600	0	0
TraesCS2A02G533400	TraesCS2B02G563400	0	0
TraesCS2A02G532600	TraesCS2B02G562100	1	1
TraesCS2A02G507400	TraesCS2B02G535400	0	0
TraesCS2A02G507500	TraesCS2B02G535500	1	0
TraesCS2A02G507300	TraesCS2B02G535300	0	0
TraesCS5A02G129500	TraesCS5B02G128100	0	0
TraesCS2A02G540900	TraesCS2B02G571200	3	0
TraesCS6A02G265800	TraesCS6B02G293100	2	0
TraesCS2A02G562100	TraesCS2B02G624600	0	0
TraesCS6A02G265900	TraesCS6B02G293200	0	0
TraesCS2A02G566200	TraesCS2B02G627000	0	0
TraesCS2A02G566000	TraesCS2B02G627100	0	0
TraesCS2A02G566100	TraesCS2B02G627200	1	1
TraesCS2A02G585500	TraesCS2B02G597800	1	1
TraesCS2A02G585300	TraesCS2B02G598300	0	2
TraesCS3A02G007300	TraesCS3B02G011900	2	0
TraesCS7A02G020200	TraesCS3B02G006500	2	0
TraesCS6A02G401300	TraesCS3B02G015400	0	0
TraesCS3A02G018000	TraesCS3B02G076500	0	0
TraesCS4A02G323400	TraesCS5B02G555000	0	0
TraesCS3A02G039200	TraesCS3B02G044300	0	0
TraesCS3A02G087800	TraesCS3B02G103200	0	0
TraesCS6A02G214000	TraesCS6B02G244000	1	0
TraesCS3A02G122200	TraesCS3B02G141400	0	0
TraesCS3A02G106000	TraesCS5B02G194500	0	0
TraesCS3A02G119700	TraesCS3B02G139100	0	0
TraesCS3A02G119800	TraesCS3B02G139000	0	0
TraesCS3A02G119500	TraesCS3B02G138900	1	1
TraesCS3A02G362500	TraesCS3B02G395000	1	1
TraesCS4A02G051100	TraesCS4B02G253200	0	2
TraesCS3A02G129000	TraesCS3B02G148100	1	0
TraesCS3A02G193800	TraesCS3B02G221700	1	1
TraesCS3A02G172900	TraesCS3B02G203800	1	2
TraesCS5A02G089200	TraesCS5B02G095200	2	0
TraesCS3A02G191000	TraesCS3B02G220000	4	0
TraesCS3A02G528800	TraesCS3B02G597800	0	0
TraesCS3A02G204500	TraesCS3B02G233000	2	0
TraesCS3A02G528900	TraesCS3B02G597900	0	0
TraesCS7A02G362000	TraesCS7B02G265500	2	1
TraesCS3A02G250500	TraesCS3B02G280000	1	0
TraesCS6A02G186300	TraesCS6B02G218100	2	0
TraesCS3A02G307000	TraesCS3B02G150100	0	0
TraesCS3A02G307200	TraesCS3B02G150500	0	0
TraesCS3A02G310000	TraesCS5B02G199800	0	0
TraesCS4A02G008500	TraesCS4B02G296400	0	0
TraesCS3A02G329000	TraesCS6B02G471300	1	0
TraesCS3A02G328900	TraesCS2B02G584600	0	0
TraesCS6A02G418000	TraesCS2B02G584500	0	0
TraesCS3A02G467700	TraesCS3B02G512000	0	0
TraesCS3A02G467900	TraesCS3B02G512100	0	0
TraesCS3A02G468100	TraesCS3B02G510400	0	0
TraesCS3A02G479800	TraesCS3B02G524400	3	3
TraesCS6A02G217100	TraesCS6B02G245700	0	0
TraesCS3A02G522400	TraesCS6B02G415200	0	0
TraesCS4A02G003300	TraesCS4B02G302100	0	0
TraesCS4A02G259800	TraesCS4B02G054900	0	0
TraesCS4A02G177000	TraesCS4B02G140900	0	0
TraesCS4A02G190200	TraesCS4B02G129600	0	1
TraesCS4A02G190500	TraesCS4B02G129400	0	1
TraesCS5A02G142900	TraesCS5B02G141700	1	1
TraesCS4A02G259600	TraesCS4B02G055100	0	2
TraesCS4A02G259700	TraesCS4B02G055000	0	2
TraesCS4A02G259500	TraesCS4B02G055200	0	2
TraesCS4A02G322800	TraesCS5B02G555600	0	0
TraesCS4A02G323200	TraesCS5B02G555300	1	0
TraesCS4A02G327400	TraesCS5B02G541600	0	0
TraesCS4A02G327000	TraesCS5B02G565600	0	0
TraesCS4A02G327600	TraesCS5B02G541800	0	0
TraesCS7A02G515800	TraesCS7B02G432200	0	0
TraesCS4A02G339400	TraesCS5B02G549000	0	0
TraesCS4A02G433200	TraesCS2B02G002700	0	0
TraesCS4A02G469500	TraesCS2B02G086200	0	0
TraesCS5A02G029500	TraesCS5B02G027900	0	0
TraesCS5A02G041400	TraesCS5B02G043200	0	0
TraesCS5A02G066800	TraesCS5B02G073500	0	0
TraesCS5A02G181000	TraesCS5B02G178700	0	0
TraesCS6A02G405700	TraesCS6B02G450200	0	0
TraesCS6A02G405600	TraesCS6B02G450000	0	0
TraesCS5A02G221300	TraesCS5B02G220100	0	0
TraesCS5A02G261200	TraesCS5B02G259500	0	0
TraesCS5A02G253200	TraesCS5B02G252100	0	0
TraesCS5A02G253100	TraesCS5B02G251900	0	0
TraesCS7A02G100100	TraesCS7B02G311800	0	0
TraesCS6A02G091600	TraesCS5B02G506600	0	0
TraesCS5A02G282800	TraesCS5B02G282100	0	0
TraesCS7A02G029800	TraesCS6B02G020200	0	0
TraesCS5A02G313900	TraesCS5B02G314800	0	0
TraesCS5A02G313800	TraesCS5B02G314700	0	0
TraesCS5A02G502200	TraesCS4B02G330600	0	0
TraesCS5A02G322100	TraesCS5B02G322800	0	2
TraesCS5A02G321800	TraesCS5B02G322500	0	0
TraesCS5A02G378700	TraesCS5B02G382300	0	1
TraesCS5A02G378800	TraesCS5B02G382400	0	0
TraesCS5A02G441600	TraesCS5B02G445500	0	0
TraesCS5A02G441700	TraesCS5B02G445700	0	0
TraesCS5A02G441400	TraesCS5B02G445300	0	0
TraesCS5A02G477900	TraesCS5B02G490800	1	0
TraesCS5A02G478300	TraesCS5B02G491000	0	0
TraesCS5A02G485300	TraesCS5B02G498700	0	0
TraesCS5A02G485200	TraesCS5B02G498500	0	0
TraesCS5A02G496800	TraesCS4B02G324300	0	0
TraesCS5A02G503400	TraesCS4B02G331900	0	0
TraesCS5A02G510400	TraesCS4B02G340900	0	0
TraesCS5A02G510300	TraesCS4B02G341000	2	0
TraesCS6A02G252600	TraesCS6B02G272700	0	1
TraesCS5A02G518600	TraesCS4B02G314300	0	0
TraesCS5A02G553500	TraesCS4B02G389600	0	0
TraesCS5A02G554300	TraesCS4B02G393300	0	0
TraesCS6A02G012900	TraesCS6B02G019000	0	0
TraesCS6A02G012800	TraesCS6B02G019600	0	0
TraesCS6A02G039300	TraesCS6B02G054200	0	1
TraesCS6A02G051000	TraesCS6B02G067500	0	0
TraesCS6A02G089600	TraesCS6B02G112000	0	0
TraesCS6A02G090000	TraesCS6B02G112100	0	0
TraesCS6A02G110800	TraesCS6B02G139000	1	0
TraesCS6A02G289000	TraesCS6B02G318800	0	1
TraesCS6A02G113400	TraesCS6B02G141000	0	0
TraesCS6A02G119100	TraesCS6B02G147200	1	0
TraesCS6A02G407500	TraesCS6B02G451900	1	0
TraesCS6A02G174600	TraesCS6B02G203200	0	1
TraesCS6A02G174400	TraesCS6B02G203000	0	2
TraesCS6A02G174500	TraesCS6B02G203100	0	2
TraesCS6A02G334600	TraesCS6B02G363400	0	0
TraesCS6A02G404000	TraesCS6B02G447900	0	0
TraesCS7A02G111700	TraesCS5B02G002400	0	0
TraesCS7A02G111800	TraesCS7B02G009500	0	0
TraesCS7A02G111900	TraesCS7B02G009800	0	0
TraesCS7A02G200200	TraesCS7B02G106900	0	0
TraesCS7A02G199900	TraesCS7B02G106600	0	0
TraesCS7A02G200100	TraesCS7B02G106800	0	0
TraesCS7A02G214500	TraesCS7B02G121800	0	0
TraesCS7A02G394100	TraesCS7B02G296000	1	1
TraesCS7A02G394000	TraesCS7B02G296100	1	0
TraesCS7A02G393800	TraesCS7B02G295800	0	0
TraesCS7A02G442300	TraesCS7B02G340700	0	0
TraesCS7A02G450100	TraesCS7B02G349800	0	0
TraesCS7A02G449500	TraesCS7B02G349000	1	2
TraesCS7A02G449600	TraesCS7B02G349100	1	0
TraesCS7A02G500600	TraesCS7B02G407500	0	0
TraesCS7A02G500000	TraesCS7B02G407100	0	0
TraesCS7A02G506000	TraesCS7B02G415000	1	2
TraesCS7A02G521700	TraesCS7B02G438900	0	0
TraesCS7A02G537500	TraesCS7B02G455700	0	0
TraesCS7A02G552100	TraesCS7B02G471900	0	0
TraesCS5A02G118600	TraesCS5B02G117600	1	1
TraesCS1A02G019000	TraesCS4B02G110500	0	1
TraesCS6A02G350400	TraesCS6B02G383300	0	3
TraesCS1A02G044900	TraesCS1B02G058100	0	0
TraesCS5A02G009700	TraesCS5B02G480500	0	4
TraesCS1A02G054200	TraesCS1B02G071300	0	0
TraesCS1A02G080700	TraesCS1B02G098700	0	1
TraesCS1A02G080500	TraesCS1B02G098600	0	0
TraesCS2A02G368100	TraesCS1B02G117300	0	2
TraesCS1A02G089700	TraesCS1B02G117700	0	2
TraesCS2A02G515900	TraesCS2B02G544600	0	0
TraesCS1A02G090700	TraesCS1B02G118600	0	1
TraesCS3A02G473000	TraesCS3B02G497400	0	0
TraesCS1A02G096500	TraesCS1B02G127200	0	0
TraesCS2A02G109900	TraesCS2B02G127900	0	1
TraesCS1A02G098600	TraesCS5B02G339500	0	0
TraesCS7A02G388200	TraesCS6B02G338500	0	0
TraesCS7A02G552700	TraesCS7B02G476400	0	0
TraesCS1A02G119900	TraesCS1B02G139400	0	0
TraesCS1A02G130300	TraesCS3B02G187500	0	0
TraesCS7A02G332700	TraesCS7B02G244800	0	0
TraesCS3A02G158000	TraesCS3B02G185000	0	0
TraesCS5A02G509200	TraesCS4B02G339500	2	0
TraesCS1A02G148500	TraesCS3B02G186700	0	0
TraesCS3A02G341200	TraesCS3B02G373300	0	0
TraesCS3A02G341300	TraesCS3B02G373400	1	0
TraesCS1A02G187100	TraesCS1B02G195000	0	1
TraesCS4A02G143000	TraesCS4B02G160000	0	1
TraesCS1A02G218400	TraesCS1B02G231900	2	0
TraesCS1A02G228000	TraesCS1B02G242200	1	1
TraesCS1A02G228100	TraesCS1B02G242300	1	1
TraesCS7A02G006000	TraesCS6B02G288200	0	0
TraesCS1A02G249600	TraesCS1B02G260400	1	2
TraesCS1A02G249800	TraesCS1B02G260500	1	2
TraesCS1A02G254100	TraesCS1B02G264200	0	0
TraesCS1A02G254000	TraesCS1B02G264300	0	0
TraesCS1A02G253900	TraesCS1B02G264400	0	0
TraesCS4A02G350700	TraesCS5B02G522400	0	0
TraesCS2A02G463300	TraesCS2B02G485300	0	0
TraesCS1A02G261700	TraesCS1B02G272500	0	0
TraesCS1A02G288300	TraesCS1B02G297700	3	0
TraesCS3A02G459600	TraesCS3B02G595900	1	0
TraesCS5A02G473700	TraesCS3B02G385700	3	1
TraesCS3A02G353000	TraesCS5B02G486700	0	0
TraesCS6A02G228900	TraesCS6B02G252800	0	0
TraesCS3A02G186200	TraesCS3B02G215800	1	0
TraesCS1A02G369400	TraesCS1B02G388100	0	2
TraesCS1A02G369600	TraesCS1B02G388700	0	1
TraesCS3A02G258800	TraesCS3B02G291700	0	0
TraesCS5A02G420800	TraesCS2B02G330500	0	0
TraesCS1A02G384600	TraesCS3B02G126100	0	0
TraesCS5A02G181700	TraesCS5B02G179700	1	0
TraesCS3A02G271800	TraesCS3B02G305500	2	0
TraesCS1A02G415700	TraesCS1B02G445700	0	0
TraesCS6A02G240900	TraesCS6B02G283800	2	0
TraesCS1A02G422500	TraesCS1B02G453900	0	0
TraesCS1A02G422900	TraesCS1B02G454200	0	0
TraesCS1A02G433900	TraesCS1B02G469800	0	0
TraesCS1A02G424100	TraesCS1B02G456900	0	0
TraesCS2A02G188700	TraesCS2B02G218600	4	1
TraesCS1A02G426300	TraesCS1B02G460600	0	0
TraesCS6A02G355600	TraesCS3B02G252500	0	0
TraesCS1A02G427000	TraesCS1B02G461900	0	2
TraesCS6A02G103700	TraesCS7B02G442200	0	0
TraesCS2A02G020000	TraesCS2B02G029600	0	0
TraesCS2A02G031500	TraesCS2B02G043600	1	0
TraesCS2A02G384300	TraesCS2B02G401500	0	0
TraesCS2A02G038400	TraesCS2B02G051600	1	0
TraesCS2A02G041300	TraesCS2B02G053700	1	0
TraesCS2A02G041400	TraesCS2B02G053800	0	0
TraesCS6A02G054500	TraesCS6B02G073000	0	0
TraesCS2A02G057600	TraesCS2B02G073300	0	0
TraesCS2A02G070900	TraesCS2B02G084600	0	0
TraesCS5A02G135200	TraesCS5B02G134000	0	0
TraesCS2A02G076000	TraesCS2B02G091100	0	0
TraesCS2A02G098100	TraesCS4B02G178200	0	1
TraesCS4A02G126700	TraesCS1B02G319400	1	1
TraesCS2A02G147900	TraesCS2B02G173400	0	0
TraesCS2A02G147800	TraesCS2B02G173300	0	0
TraesCS2A02G149400	TraesCS2B02G174300	0	0
TraesCS2A02G158800	TraesCS2B02G184400	0	0
TraesCS2A02G158700	TraesCS2B02G184300	0	0
TraesCS2A02G177800	TraesCS2B02G204900	0	0
TraesCS2A02G178100	TraesCS2B02G205100	0	0
TraesCS7A02G283900	TraesCS7B02G328000	0	0
TraesCS5A02G105900	TraesCS5B02G111000	0	2
TraesCS2A02G257000	TraesCS2B02G285600	1	0
TraesCS5A02G524900	TraesCS4B02G355700	1	1
TraesCS3A02G475200	TraesCS3B02G518800	0	0
TraesCS2A02G259500	TraesCS2B02G282400	2	0
TraesCS5A02G400100	TraesCS5B02G404900	2	3
TraesCS4A02G049900	TraesCS4B02G254800	0	0
TraesCS2A02G295600	TraesCS2B02G312000	0	1
TraesCS6A02G137300	TraesCS6B02G165600	0	0
TraesCS2A02G307900	TraesCS2B02G324400	2	0
TraesCS2A02G329000	TraesCS2B02G353400	0	0
TraesCS2A02G520900	TraesCS2B02G550300	0	0
TraesCS2A02G375200	TraesCS2B02G392300	0	0
TraesCS2A02G375100	TraesCS2B02G392200	0	0
TraesCS7A02G557600	TraesCS7B02G482200	0	0
TraesCS2A02G406700	TraesCS2B02G424300	0	0
TraesCS2A02G408400	TraesCS2B02G426800	0	0
TraesCS2A02G459300	TraesCS2B02G480800	1	0
TraesCS2A02G490000	TraesCS2B02G518300	0	0
TraesCS2A02G494500	TraesCS2B02G522600	0	2
TraesCS5A02G071800	TraesCS5B02G077900	0	1
TraesCS2A02G520500	TraesCS2B02G549700	0	0
TraesCS4A02G245400	TraesCS4B02G070000	0	0
TraesCS4A02G245300	TraesCS4B02G070100	0	0
TraesCS2A02G559400	TraesCS2B02G620800	0	0
TraesCS2A02G564600	TraesCS2B02G625500	0	0
TraesCS2A02G564500	TraesCS2B02G625400	0	0
TraesCS2A02G570500	TraesCS5B02G370600	0	0
TraesCS5A02G496400	TraesCS4B02G323900	0	0
TraesCS4A02G337500	TraesCS7B02G070500	0	0
TraesCS2A02G588300	TraesCS2B02G594900	0	0
TraesCS2A02G588700	TraesCS2B02G594700	0	0
TraesCS2A02G588200	TraesCS2B02G595000	0	0
TraesCS3A02G011200	TraesCS3B02G014400	0	0
TraesCS3A02G011100	TraesCS3B02G014300	0	0
TraesCS3A02G041500	TraesCS3B02G042200	1	1
TraesCS7A02G441600	TraesCS3B02G042100	0	2
TraesCS3A02G019800	TraesCS3B02G026100	0	0
TraesCS3A02G038100	TraesCS1B02G412300	0	0
TraesCS3A02G038400	TraesCS3B02G045400	0	1
TraesCS3A02G363400	TraesCS3B02G395600	0	0
TraesCS7A02G230100	TraesCS7B02G196000	0	0
TraesCS3A02G055900	TraesCS3B02G068700	0	0
TraesCS7A02G230200	TraesCS7B02G196100	0	1
TraesCS3A02G067900	TraesCS3B02G080900	0	0
TraesCS3A02G068000	TraesCS3B02G081100	0	0
TraesCS6A02G370300	TraesCS6B02G406900	0	0
TraesCS3A02G301100	TraesCS3B02G335400	0	0
TraesCS3A02G118500	TraesCS3B02G137600	0	0
TraesCS3A02G255400	TraesCS3B02G287300	1	1
TraesCS4A02G430300	TraesCS2B02G433600	0	1
TraesCS3A02G258000	TraesCS3B02G290700	0	2
TraesCS4A02G235800	TraesCS5B02G358400	0	0
TraesCS3A02G311100	TraesCS3B02G161000	0	0
TraesCS3A02G311000	TraesCS3B02G161100	0	0
TraesCS3A02G340800	TraesCS3B02G372400	2	0
TraesCS3A02G392900	TraesCS3B02G424800	0	0
TraesCS7A02G200500	TraesCS7B02G107300	0	0
TraesCS3A02G419600	TraesCS3B02G455000	0	0
TraesCS3A02G484700	TraesCS3B02G531900	1	0
TraesCS3A02G484600	TraesCS3B02G531700	1	0
TraesCS3A02G485400	TraesCS3B02G533100	1	1
TraesCS3A02G485500	TraesCS3B02G533200	1	0
TraesCS3A02G504600	TraesCS3B02G567400	0	0
TraesCS3A02G504000	TraesCS3B02G567100	0	0
TraesCS3A02G514900	TraesCS3B02G583300	0	0
TraesCS3A02G514600	TraesCS3B02G583200	0	1
TraesCS3A02G514700	TraesCS3B02G583100	0	1
TraesCS5A02G186300	TraesCS5B02G184700	0	1
TraesCS3A02G521200	TraesCS3B02G590900	0	0
TraesCS7A02G552900	TraesCS3B02G549600	0	0
TraesCS7A02G232900	TraesCS7B02G131400	0	1
TraesCS5A02G006500	TraesCS3B02G093700	0	0
TraesCS5A02G006900	TraesCS5B02G026000	0	1
TraesCS4A02G025700	TraesCS5B02G043300	0	0
TraesCS4A02G057000	TraesCS4B02G248100	4	2
TraesCS4A02G056600	TraesCS4B02G248400	1	1
TraesCS4A02G058400	TraesCS4B02G246400	0	0
TraesCS4A02G062700	TraesCS4B02G239500	1	1
TraesCS4A02G389300	TraesCS2B02G599300	2	2
TraesCS4A02G165000	TraesCS4B02G145600	3	1
TraesCS4A02G264700	TraesCS4B02G050300	0	0
TraesCS4A02G266100	TraesCS4B02G048900	1	0
TraesCS4A02G321500	TraesCS5B02G557300	0	0
TraesCS4A02G321600	TraesCS5B02G557100	0	0
TraesCS4A02G434400	TraesCS6B02G087700	0	0
TraesCS7A02G466700	TraesCS7B02G367900	0	1
TraesCS4A02G497800	TraesCS7B02G353800	0	0
TraesCS4A02G479800	TraesCS6B02G008400	2	0
TraesCS7A02G520400	TraesCS6B02G133800	0	0
TraesCS5A02G002400	TraesCS5B02G001800	1	0
TraesCS5A02G001500	TraesCS5B02G002600	1	0
TraesCS5A02G014400	TraesCS5B02G012300	2	0
TraesCS5A02G014500	TraesCS5B02G012100	2	0
TraesCS7A02G160000	TraesCS7B02G064900	0	1
TraesCS5A02G104200	TraesCS5B02G114400	1	1
TraesCS5A02G066100	TraesCS1B02G413200	0	0
TraesCS7A02G097800	TraesCS3B02G363800	0	0
TraesCS7A02G304700	TraesCS7B02G205000	1	2
TraesCS6A02G413600	TraesCS6B02G462900	0	0
TraesCS5A02G198600	TraesCS6B02G313700	0	0
TraesCS5A02G281500	TraesCS5B02G280600	0	0
TraesCS7A02G221400	TraesCS7B02G126300	1	0
TraesCS5A02G268900	TraesCS5B02G268900	0	1
TraesCS5A02G270600	TraesCS5B02G271100	0	0
TraesCS5A02G455000	TraesCS5B02G464000	1	0
TraesCS5A02G270900	TraesCS5B02G271300	2	1
TraesCS5A02G279000	TraesCS5B02G278400	0	0
TraesCS5A02G298700	TraesCS5B02G298000	0	0
TraesCS5A02G318000	TraesCS5B02G318500	0	0
TraesCS5A02G317600	TraesCS5B02G318200	0	0
TraesCS5A02G321200	TraesCS5B02G321700	0	1
TraesCS5A02G321000	TraesCS5B02G321500	0	0
TraesCS5A02G342000	TraesCS5B02G341400	0	0
TraesCS5A02G345000	TraesCS5B02G346000	1	0
TraesCS5A02G380100	TraesCS5B02G383700	0	0
TraesCS5A02G380300	TraesCS5B02G383900	1	2
TraesCS5A02G389500	TraesCS5B02G394600	0	0
TraesCS5A02G389700	TraesCS5B02G394700	0	0
TraesCS5A02G399500	TraesCS5B02G404300	0	0
TraesCS5A02G454900	TraesCS5B02G464100	1	0
TraesCS5A02G454700	TraesCS5B02G464300	0	0
TraesCS7A02G106600	TraesCS7B02G005200	0	0
TraesCS7A02G268800	TraesCS7B02G167100	0	0
TraesCS5A02G502800	TraesCS4B02G332300	0	0
TraesCS6A02G015500	TraesCS6B02G022500	0	0
TraesCS6A02G015300	TraesCS6B02G022300	0	0
TraesCS5A02G526900	TraesCS4B02G357100	0	0
TraesCS6A02G008400	TraesCS6B02G001500	0	0
TraesCS6A02G029700	TraesCS6B02G042300	0	0
TraesCS6A02G029400	TraesCS6B02G042200	0	0
TraesCS6A02G049000	TraesCS6B02G065700	0	0
TraesCS6A02G048800	TraesCS6B02G065500	1	0
TraesCS6A02G048700	TraesCS6B02G065400	1	0
TraesCS6A02G049900	TraesCS6B02G066200	1	0
TraesCS6A02G053400	TraesCS6B02G072000	0	0
TraesCS6A02G053600	TraesCS6B02G072100	0	0
TraesCS6A02G053300	TraesCS6B02G071900	0	0
TraesCS6A02G072100	TraesCS6B02G096800	0	0
TraesCS6A02G104700	TraesCS6B02G133600	2	2
TraesCS6A02G103000	TraesCS6B02G099800	0	0
TraesCS6A02G122000	TraesCS6B02G150200	1	1
TraesCS6A02G121700	TraesCS6B02G150000	0	1
TraesCS6A02G122200	TraesCS6B02G150400	0	0
TraesCS7A02G511800	TraesCS7B02G423100	2	0
TraesCS7A02G209500	TraesCS7B02G116400	0	0
TraesCS6A02G381200	TraesCS6B02G420100	0	0
TraesCS6A02G276200	TraesCS6B02G303600	1	0
TraesCS6A02G276100	TraesCS6B02G303500	0	0
TraesCS6A02G331300	TraesCS6B02G362000	1	0
TraesCS6A02G326600	TraesCS6B02G358600	0	0
TraesCS6A02G351700	TraesCS3B02G425700	0	0
TraesCS6A02G382600	TraesCS6B02G421800	0	0
TraesCS7A02G170200	TraesCS7B02G075300	0	0
TraesCS7A02G170300	TraesCS7B02G075400	0	0
TraesCS7A02G170400	TraesCS7B02G075500	0	0
TraesCS7A02G201300	TraesCS7B02G107900	0	2
TraesCS7A02G210300	TraesCS7B02G117000	5	0
TraesCS7A02G210200	TraesCS7B02G116900	5	0
TraesCS7A02G303200	TraesCS7B02G203400	0	0
TraesCS7A02G383900	TraesCS7B02G286700	2	0
TraesCS7A02G428800	TraesCS7B02G329000	0	1
TraesCS7A02G429100	TraesCS7B02G329200	0	0
TraesCS7A02G437800	TraesCS7B02G383100	0	1
TraesCS7A02G439600	TraesCS7B02G338300	0	0
TraesCS7A02G441000	TraesCS7B02G339500	0	0
TraesCS7A02G440800	TraesCS7B02G339400	1	0
TraesCS7A02G440700	TraesCS7B02G339600	0	0
TraesCS7A02G472400	TraesCS7B02G373900	1	1
TraesCS7A02G493200	TraesCS7B02G399000	0	0
TraesCS7A02G494900	TraesCS7B02G402200	0	0
TraesCS7A02G512700	TraesCS7B02G428200	0	0
TraesCS7A02G513000	TraesCS7B02G426200	0	0
TraesCS7A02G513100	TraesCS7B02G430200	0	0
TraesCS7A02G544900	TraesCS7B02G468200	0	0
TraesCS1A02G006100	TraesCS1B02G009700	0	0
TraesCS1A02G004700	TraesCS1B02G007500	0	0
TraesCS1A02G018800	TraesCS1B02G022600	0	0
TraesCS1A02G019800	TraesCS1B02G023900	0	0
TraesCS1A02G031800	TraesCS1B02G039500	0	0
TraesCS1A02G045800	TraesCS1B02G059000	0	0
TraesCS1A02G046400	TraesCS1B02G059900	0	0
TraesCS5A02G134200	TraesCS5B02G131300	0	0
TraesCS6A02G400400	TraesCS6B02G440700	0	0
TraesCS7A02G257900	TraesCS6B02G125300	0	0
TraesCS5A02G434300	TraesCS5B02G437300	0	0
TraesCS1A02G103013	TraesCS1B02G071612	1	0
TraesCS1A02G164800	TraesCS1B02G181800	0	1
TraesCS1A02G104200	TraesCS1B02G115800	0	0
TraesCS1A02G397400	TraesCS1B02G425700	0	2
TraesCS1A02G117900	TraesCS1B02G137600	0	0
TraesCS1A02G150900	TraesCS1B02G168500	0	0
TraesCS1A02G161900	TraesCS1B02G178500	1	1
TraesCS2A02G092300	TraesCS6B02G372000	0	0
TraesCS1A02G223100	TraesCS1B02G236400	0	1
TraesCS1A02G273900	TraesCS1B02G283600	0	0
TraesCS3A02G377600	TraesCS3B02G410400	1	1
TraesCS6A02G305300	TraesCS6B02G299300	0	0
TraesCS1A02G411300	TraesCS1B02G349300	0	0
TraesCS1A02G347900	TraesCS1B02G362500	2	0
TraesCS2A02G257500	TraesCS6B02G202300	0	0
TraesCS3A02G479600	TraesCS3B02G524200	0	2
TraesCS1A02G382000	TraesCS1B02G406900	0	0
TraesCS1A02G389100	TraesCS1B02G417200	0	0
TraesCS5A02G169100	TraesCS3B02G420900	0	0
TraesCS1A02G419900	TraesCS1B02G450100	0	1
TraesCS5A02G410000	TraesCS5B02G414200	0	0
TraesCS2A02G040900	TraesCS2B02G053300	0	0
TraesCS2A02G026100	TraesCS2B02G039400	0	0
TraesCS6A02G345600	TraesCS6B02G378700	0	0
TraesCS7A02G218300	TraesCS7B02G125200	0	0
TraesCS2A02G054800	TraesCS6B02G379900	0	0
TraesCS2A02G075000	TraesCS2B02G090300	0	0
TraesCS7A02G178300	TraesCS7B02G084000	0	1
TraesCS5A02G297600	TraesCS5B02G296800	0	0
TraesCS2A02G093500	TraesCS2B02G107900	0	1
TraesCS2A02G093600	TraesCS2B02G108100	0	1
TraesCS2A02G108900	TraesCS2B02G126500	0	0
TraesCS2A02G094200	TraesCS2B02G109000	0	1
TraesCS2A02G107300	TraesCS2B02G124900	0	0
TraesCS7A02G158700	TraesCS5B02G093800	1	0
TraesCS2A02G109400	TraesCS2B02G127100	0	0
TraesCS2A02G109300	TraesCS2B02G127400	0	0
TraesCS2A02G122100	TraesCS2B02G144200	0	1
TraesCS2A02G135200	TraesCS2B02G159200	0	0
TraesCS2A02G143400	TraesCS2B02G168400	1	0
TraesCS2A02G505500	TraesCS2B02G533800	0	0
TraesCS6A02G083700	TraesCS6B02G129900	0	0
TraesCS2A02G218200	TraesCS2B02G243600	2	0
TraesCS3A02G125300	TraesCS3B02G144700	2	1
TraesCS2A02G309900	TraesCS2B02G326900	1	0
TraesCS4A02G229700	TraesCS4B02G086400	2	0
TraesCS2A02G361400	TraesCS3B02G573100	0	0
TraesCS3A02G505300	TraesCS3B02G572500	0	0
TraesCS6A02G133800	TraesCS6B02G225300	0	0
TraesCS2A02G385200	TraesCS2B02G402100	0	1
TraesCS2A02G474700	TraesCS2B02G498300	0	0
TraesCS2A02G410100	TraesCS2B02G428500	0	2
TraesCS2A02G438200	TraesCS2B02G459100	0	1
TraesCS3A02G272800	TraesCS3B02G306400	0	1
TraesCS2A02G485200	TraesCS2B02G512200	0	0
TraesCS2A02G535100	TraesCS2B02G565300	0	0
TraesCS2A02G485400	TraesCS5B02G027300	0	0
TraesCS2A02G494100	TraesCS2B02G522000	0	2
TraesCS2A02G496600	TraesCS2B02G528700	0	0
TraesCS2A02G500900	TraesCS2B02G528800	1	0
TraesCS5A02G117300	TraesCS5B02G098500	0	0
TraesCS2A02G509400	TraesCS7B02G488200	0	0
TraesCS2A02G547500	TraesCS2B02G578200	0	0
TraesCS3A02G323500	TraesCS3B02G352700	0	0
TraesCS6A02G416700	TraesCS6B02G472700	0	1
TraesCS2A02G552800	TraesCS2B02G584200	1	2
TraesCS3A02G001000	TraesCS3B02G002100	0	0
TraesCS3A02G174800	TraesCS3B02G299700	0	1
TraesCS3A02G070400	TraesCS3B02G084500	0	0
TraesCS3A02G070500	TraesCS3B02G084700	0	2
TraesCS3A02G073800	TraesCS3B02G088200	1	1
TraesCS7A02G562400	TraesCS7B02G499000	0	0
TraesCS3A02G086000	TraesCS3B02G101300	0	0
TraesCS7A02G139900	TraesCS5B02G449900	0	0
TraesCS3A02G126300	TraesCS3B02G145500	0	0
TraesCS5A02G501500	TraesCS4B02G330000	0	0
TraesCS3A02G133300	TraesCS3B02G166200	1	0
TraesCS3A02G135000	TraesCS3B02G168800	0	1
TraesCS5A02G023800	TraesCS5B02G021400	0	0
TraesCS3A02G162200	TraesCS3B02G193300	0	0
TraesCS3A02G215600	TraesCS3B02G187300	0	0
TraesCS3A02G223200	TraesCS5B02G340400	0	0
TraesCS3A02G287000	TraesCS3B02G321100	0	0
TraesCS3A02G286900	TraesCS3B02G321400	0	0
TraesCS3A02G287200	TraesCS3B02G321300	0	0
TraesCS6A02G056300	TraesCS7B02G263100	0	0
TraesCS3A02G342000	TraesCS3B02G374100	2	0
TraesCS3A02G341900	TraesCS3B02G373900	0	0
TraesCS3A02G358300	TraesCS4B02G237400	0	2
TraesCS3A02G391500	TraesCS3B02G423200	0	0
TraesCS3A02G391100	TraesCS3B02G422900	0	0
TraesCS3A02G392500	TraesCS3B02G424500	0	0
TraesCS3A02G392400	TraesCS3B02G424600	0	0
TraesCS3A02G401200	TraesCS3B02G434000	0	0
TraesCS5A02G316700	TraesCS5B02G317300	1	1
TraesCS3A02G412900	TraesCS3B02G447400	0	0
TraesCS3A02G437400	TraesCS3B02G471500	0	0
TraesCS3A02G437500	TraesCS3B02G471600	0	0
TraesCS4A02G293700	TraesCS4B02G019600	0	1
TraesCS3A02G448500	TraesCS3B02G484600	0	0
TraesCS3A02G518200	TraesCS3B02G464800	0	0
TraesCS3A02G455900	TraesCS3B02G495700	0	0
TraesCS3A02G455800	TraesCS3B02G491700	0	0
TraesCS3A02G458600	TraesCS4B02G124900	0	0
TraesCS3A02G462000	TraesCS3B02G504800	0	0
TraesCS3A02G483100	TraesCS3B02G529400	0	0
TraesCS3A02G523400	TraesCS5B02G529200	0	0
TraesCS7A02G526300	TraesCS6B02G232700	0	0
TraesCS3A02G500300	TraesCS3B02G563900	0	0
TraesCS3A02G506300	TraesCS3B02G574500	0	0
TraesCS3A02G507200	TraesCS3B02G575100	0	0
TraesCS3A02G508600	TraesCS3B02G574600	0	0
TraesCS3A02G511200	TraesCS3B02G580300	0	0
TraesCS3A02G512400	TraesCS3B02G580500	1	0
TraesCS3A02G534600	TraesCS3B02G611700	0	1
TraesCS4A02G033500	TraesCS4B02G271900	0	0
TraesCS4A02G033600	TraesCS4B02G271800	1	0
TraesCS4A02G075200	TraesCS4B02G231200	0	1
TraesCS4A02G075600	TraesCS4B02G231400	0	1
TraesCS4A02G262600	TraesCS4B02G052300	0	1
TraesCS4A02G153100	TraesCS2B02G330700	0	0
TraesCS7A02G165500	TraesCS3B02G178700	0	0
TraesCS4A02G210600	TraesCS4B02G114100	0	0
TraesCS4A02G220500	TraesCS4B02G099200	0	0
TraesCS4A02G230100	TraesCS6B02G307800	0	0
TraesCS5A02G442500	TraesCS5B02G446600	0	0
TraesCS4A02G240100	TraesCS4B02G074800	1	0
TraesCS6A02G347600	TraesCS6B02G381100	0	0
TraesCS4A02G242900	TraesCS4B02G072100	0	0
TraesCS4A02G259400	TraesCS4B02G055300	0	0
TraesCS4A02G259300	TraesCS4B02G055400	0	1
TraesCS6A02G142600	TraesCS6B02G171000	0	0
TraesCS6A02G215600	TraesCS6B02G245200	1	0
TraesCS4A02G303900	TraesCS7B02G449300	0	0
TraesCS7A02G532300	TraesCS7B02G449000	0	0
TraesCS4A02G306100	TraesCS4B02G007700	0	0
TraesCS5A02G358600	TraesCS5B02G360900	2	0
TraesCS4A02G337100	TraesCS5B02G536700	0	1
TraesCS4A02G349200	TraesCS5B02G523600	1	0
TraesCS4A02G348800	TraesCS5B02G523900	0	0
TraesCS4A02G358600	TraesCS5B02G512900	1	0
TraesCS5A02G082100	TraesCS5B02G084300	0	1
TraesCS4A02G369400	TraesCS5B02G503300	0	0
TraesCS5A02G438600	TraesCS5B02G441400	1	0
TraesCS4A02G409900	TraesCS5B02G239900	0	1
TraesCS4A02G409800	TraesCS4B02G309600	0	0
TraesCS5A02G008300	TraesCS5B02G006800	0	0
TraesCS5A02G026400	TraesCS5B02G025500	0	0
TraesCS5A02G026700	TraesCS5B02G026100	1	0
TraesCS5A02G031500	TraesCS5B02G031700	1	0
TraesCS5A02G033300	TraesCS5B02G033800	0	0
TraesCS5A02G353200	TraesCS5B02G355600	1	1
TraesCS5A02G082400	TraesCS5B02G083000	0	0
TraesCS5A02G093500	TraesCS5B02G099600	0	0
TraesCS5A02G349100	TraesCS5B02G350500	0	1
TraesCS5A02G194200	TraesCS5B02G189600	1	0
TraesCS5A02G215400	TraesCS5B02G208500	0	1
TraesCS5A02G553600	TraesCS1B02G064800	0	0
TraesCS7A02G499200	TraesCS7B02G406200	0	0
TraesCS5A02G301900	TraesCS5B02G299800	0	0
TraesCS5A02G300700	TraesCS1B02G174900	0	0
TraesCS5A02G310100	TraesCS5B02G310800	1	0
TraesCS5A02G343200	TraesCS5B02G343000	0	0
TraesCS5A02G348900	TraesCS5B02G441100	0	0
TraesCS5A02G417800	TraesCS5B02G419900	0	0
TraesCS5A02G359700	TraesCS7B02G076300	0	0
TraesCS5A02G365500	TraesCS5B02G367100	1	0
TraesCS7A02G557800	TraesCS7B02G482400	0	0
TraesCS7A02G553200	TraesCS1B02G333400	0	0
TraesCS5A02G366600	TraesCS7B02G145300	0	1
TraesCS7A02G010100	TraesCS3B02G091400	0	0
TraesCS5A02G381100	TraesCS5B02G384800	0	0
TraesCS5A02G385800	TraesCS5B02G390900	0	0
TraesCS5A02G394000	TraesCS5B02G398800	0	0
TraesCS5A02G433300	TraesCS5B02G436500	0	1
TraesCS5A02G433200	TraesCS5B02G436300	0	1
TraesCS6A02G352900	TraesCS6B02G385600	0	0
TraesCS6A02G400000	TraesCS6B02G440200	0	1
TraesCS5A02G527400	TraesCS4B02G358500	0	0
TraesCS5A02G527300	TraesCS4B02G358400	0	0
TraesCS5A02G548200	TraesCS4B02G381800	0	0
TraesCS6A02G056600	TraesCS6B02G075800	0	0
TraesCS6A02G056400	TraesCS6B02G075900	0	0
TraesCS6A02G057500	TraesCS6B02G075000	0	1
TraesCS6A02G057800	TraesCS6B02G074700	0	0
TraesCS6A02G097500	TraesCS6B02G126600	0	0
TraesCS6A02G343300	TraesCS6B02G375400	2	1
TraesCS6A02G118100	TraesCS6B02G146300	1	0
TraesCS7A02G422500	TraesCS7B02G322900	1	1
TraesCS6A02G129700	TraesCS6B02G158200	0	0
TraesCS6A02G132600	TraesCS6B02G160700	2	0
TraesCS7A02G313100	TraesCS7B02G213300	1	2
TraesCS6A02G213700	TraesCS6B02G243700	0	0
TraesCS6A02G288400	TraesCS6B02G318100	0	0
TraesCS6A02G288300	TraesCS6B02G318000	1	0
TraesCS6A02G344600	TraesCS6B02G377300	3	0
TraesCS6A02G347900	TraesCS6B02G381400	0	0
TraesCS6A02G376005	TraesCS6B02G413700	0	0
TraesCS6A02G376500	TraesCS6B02G413900	0	0
TraesCS6A02G376200	TraesCS6B02G414000	0	1
TraesCS6A02G377600	TraesCS6B02G415100	0	0
TraesCS6A02G382800	TraesCS6B02G421900	1	0
TraesCS6A02G384000	TraesCS6B02G423500	0	0
TraesCS6A02G384100	TraesCS6B02G423200	0	0
TraesCS6A02G390400	TraesCS6B02G430800	0	0
TraesCS6A02G395700	TraesCS6B02G471000	0	0
TraesCS7A02G107000	TraesCS6B02G438300	0	0
TraesCS7A02G109400	TraesCS7B02G007400	0	0
TraesCS7A02G109600	TraesCS7B02G007600	0	0
TraesCS7A02G129100	TraesCS1B02G338200	0	0
TraesCS7A02G146700	TraesCS7B02G049200	0	1
TraesCS7A02G163200	TraesCS7B02G069000	0	0
TraesCS7A02G163100	TraesCS7B02G068900	0	0
TraesCS7A02G163000	TraesCS7B02G068500	0	0
TraesCS7A02G178500	TraesCS7B02G084300	0	0
TraesCS7A02G178400	TraesCS7B02G084100	0	0
TraesCS7A02G317500	TraesCS7B02G218900	0	0
TraesCS7A02G320400	TraesCS7B02G221400	0	1
TraesCS7A02G342300	TraesCS7B02G240500	1	0
TraesCS7A02G353800	TraesCS7B02G273900	0	0
TraesCS7A02G383000	TraesCS7B02G285800	0	0
TraesCS7A02G383100	TraesCS7B02G285900	0	0
TraesCS7A02G396600	TraesCS7B02G298700	2	0
TraesCS7A02G396200	TraesCS7B02G298200	2	0
TraesCS7A02G432400	TraesCS7B02G332600	0	0
TraesCS7A02G456400	TraesCS7B02G357200	0	0
TraesCS7A02G456500	TraesCS1B02G152900	1	0
TraesCS7A02G481100	TraesCS7B02G383200	1	1
TraesCS7A02G504700	TraesCS7B02G411800	0	0
TraesCS7A02G526600	TraesCS7B02G444000	1	2
TraesCS7A02G526500	TraesCS7B02G443900	0	2
TraesCS1A02G008900	TraesCS1B02G013700	0	0
TraesCS2A02G530900	TraesCS2B02G560100	0	0
TraesCS1A02G010500	TraesCS7B02G494000	0	0
TraesCS1A02G014000	TraesCS1B02G018000	0	0
TraesCS1A02G014100	TraesCS7B02G244000	0	0
TraesCS5A02G016400	TraesCS1B02G018500	0	0
TraesCS2A02G367500	TraesCS2B02G384800	0	0
TraesCS3A02G306600	TraesCS3B02G329900	0	1
TraesCS1A02G016900	TraesCS1B02G021300	0	1
TraesCS2A02G271900	TraesCS2B02G290100	2	2
TraesCS1A02G027300	TraesCS1B02G033200	0	0
TraesCS5A02G138700	TraesCS5B02G138300	1	0
TraesCS5A02G326300	TraesCS5B02G326600	0	2
TraesCS1A02G029900	TraesCS1B02G037000	0	0
TraesCS3A02G296900	TraesCS3B02G340000	0	0
TraesCS1A02G036800	TraesCS4B02G100200	0	0
TraesCS1A02G038100	TraesCS1B02G048900	0	0
TraesCS1A02G038200	TraesCS1B02G049100	0	0
TraesCS1A02G039200	TraesCS1B02G051700	2	1
TraesCS7A02G338600	TraesCS7B02G249900	1	1
TraesCS5A02G485600	TraesCS5B02G499200	0	1
TraesCS1A02G044200	TraesCS3B02G162400	0	0
TraesCS1A02G044500	TraesCS1B02G057800	1	1
TraesCS7A02G276800	TraesCS7B02G174500	0	2
TraesCS1A02G044600	TraesCS1B02G057900	1	0
TraesCS7A02G276900	TraesCS7B02G174600	0	2
TraesCS2A02G422600	TraesCS2B02G441100	1	0
TraesCS1A02G047200	TraesCS1B02G061200	1	0
TraesCS1A02G069100	TraesCS1B02G062600	0	0
TraesCS5A02G009100	TraesCS5B02G007300	0	0
TraesCS1A02G048500	TraesCS1B02G062900	0	0
TraesCS5A02G078500	TraesCS5B02G087400	0	1
TraesCS1A02G049600	TraesCS1B02G066000	1	0
TraesCS4A02G221800	TraesCS2B02G362400	0	0
TraesCS1A02G060100	TraesCS1B02G078600	0	0
TraesCS6A02G185500	TraesCS6B02G214200	1	0
TraesCS1A02G061700	TraesCS1B02G080400	1	2
TraesCS7A02G422000	TraesCS7B02G322400	1	0
TraesCS1A02G222800	TraesCS1B02G236100	0	0
TraesCS1A02G065600	TraesCS1B02G083800	1	0
TraesCS1A02G105600	TraesCS1B02G131300	0	1
TraesCS1A02G066400	TraesCS1B02G084700	1	1
TraesCS4A02G314800	TraesCS5B02G564800	0	1
TraesCS1A02G070900	TraesCS1B02G089600	0	1
TraesCS4A02G204700	TraesCS4B02G108300	0	1
TraesCS1A02G071300	TraesCS1B02G089700	2	3
TraesCS1A02G071800	TraesCS1B02G090400	3	2
TraesCS5A02G499000	TraesCS4B02G327000	0	0
TraesCS1A02G072700	TraesCS1B02G091600	0	0
TraesCS1A02G072800	TraesCS1B02G091700	0	0
TraesCS1A02G077800	TraesCS1B02G095900	0	0
TraesCS4A02G070500	TraesCS4B02G226500	0	0
TraesCS1A02G086300	TraesCS1B02G104700	0	0
TraesCS5A02G227600	TraesCS5B02G226400	0	0
TraesCS1A02G089600	TraesCS1B02G117500	0	3
TraesCS1A02G089500	TraesCS1B02G117400	0	3
TraesCS1A02G090000	TraesCS1B02G118000	2	2
TraesCS1A02G089900	TraesCS1B02G117900	2	3
TraesCS1A02G091100	TraesCS1B02G118900	2	1
TraesCS3A02G069900	TraesCS3B02G083400	0	0
TraesCS4A02G297600	TraesCS4B02G016100	0	0
TraesCS1A02G093200	TraesCS1B02G121500	0	1
TraesCS1A02G096800	TraesCS1B02G125900	0	0
TraesCS3A02G195500	TraesCS3B02G226800	2	0
TraesCS1A02G095500	TraesCS1B02G128100	0	1
TraesCS6A02G039800	TraesCS6B02G054800	0	0
TraesCS1A02G095600	TraesCS1B02G128000	0	0
TraesCS1A02G095800	TraesCS1B02G127900	1	1
TraesCS6A02G357200	TraesCS6B02G389200	0	1
TraesCS1A02G099000	TraesCS1B02G125400	1	0
TraesCS2A02G581000	TraesCS2B02G608900	1	0
TraesCS1A02G104300	TraesCS1B02G115900	0	0
TraesCS7A02G424100	TraesCS7B02G325800	0	0
TraesCS1A02G112800	TraesCS1B02G133100	1	1
TraesCS5A02G267100	TraesCS5B02G266700	1	0
TraesCS7A02G237900	TraesCS1B02G413000	0	0
TraesCS1A02G113300	TraesCS1B02G133400	0	2
TraesCS1A02G113200	TraesCS1B02G133300	0	2
TraesCS6A02G293300	TraesCS6B02G323500	2	0
TraesCS1A02G115100	TraesCS1B02G135000	2	0
TraesCS3A02G130000	TraesCS3B02G149100	2	0
TraesCS1A02G115300	TraesCS1B02G135200	1	1
TraesCS1A02G120200	TraesCS1B02G139600	0	0
TraesCS1A02G120100	TraesCS1B02G139500	0	0
TraesCS1A02G124600	TraesCS1B02G142400	2	1
TraesCS3A02G135800	TraesCS3B02G153900	3	0
TraesCS1A02G125100	TraesCS1B02G144300	1	0
TraesCS3A02G136800	TraesCS3B02G154600	0	2
TraesCS1A02G126100	TraesCS1B02G145300	1	2
TraesCS3A02G535400	TraesCS3B02G608400	0	0
TraesCS4A02G114100	TraesCS4B02G190000	0	1
TraesCS1A02G129100	TraesCS1B02G146100	4	0
TraesCS1A02G133100	TraesCS1B02G151300	3	0
TraesCS5A02G106200	TraesCS5B02G111200	1	0
TraesCS1A02G145000	TraesCS1B02G162300	1	0
TraesCS4A02G409100	TraesCS4B02G307700	0	0
TraesCS1A02G147000	TraesCS1B02G164500	1	1
TraesCS5A02G513300	TraesCS4B02G344400	1	0
TraesCS5A02G510600	TraesCS4B02G341300	2	0
TraesCS1A02G148000	TraesCS1B02G165900	3	0
TraesCS5A02G549700	TraesCS4B02G385200	0	0
TraesCS1A02G157500	TraesCS1B02G173900	0	0
TraesCS1A02G164500	TraesCS1B02G181300	0	0
TraesCS1A02G167900	TraesCS1B02G184300	0	0
TraesCS1A02G167800	TraesCS1B02G184200	0	0
TraesCS1A02G247200	TraesCS1B02G257800	3	0
TraesCS1A02G169100	TraesCS1B02G187800	0	2
TraesCS2A02G314600	TraesCS2B02G332800	2	0
TraesCS1A02G170200	TraesCS1B02G186900	0	1
TraesCS3A02G472400	TraesCS4B02G399200	0	0
TraesCS1A02G182400	TraesCS1B02G198500	1	0
TraesCS1A02G185900	TraesCS1B02G193700	0	3
TraesCS6A02G148500	TraesCS6B02G176700	3	0
TraesCS1A02G187400	TraesCS1B02G195200	2	1
TraesCS1A02G365100	TraesCS1B02G382600	0	1
TraesCS1A02G189600	TraesCS1B02G197200	0	1
TraesCS1A02G189500	TraesCS1B02G197100	1	1
TraesCS1A02G191900	TraesCS1B02G206900	1	0
TraesCS1A02G191800	TraesCS1B02G206800	1	0
TraesCS1A02G195300	TraesCS1B02G210000	1	0
TraesCS5A02G100700	TraesCS5B02G105800	0	0
TraesCS1A02G199500	TraesCS1B02G214400	2	0
TraesCS5A02G515400	TraesCS4B02G346600	0	1
TraesCS1A02G203400	TraesCS1B02G217500	0	0
TraesCS5A02G500000	TraesCS4B02G328200	0	1
TraesCS1A02G204700	TraesCS1B02G218300	1	0
TraesCS5A02G503700	TraesCS4B02G332600	2	0
TraesCS1A02G214400	TraesCS1B02G228300	1	0
TraesCS3A02G100400	TraesCS3B02G117400	1	0
TraesCS5A02G542600	TraesCS4B02G371700	0	0
TraesCS1A02G219500	TraesCS1B02G232900	1	0
TraesCS1A02G227300	TraesCS1B02G241400	1	0
TraesCS4A02G133800	TraesCS4B02G171100	1	0
TraesCS1A02G228500	TraesCS1B02G242700	1	0
TraesCS1A02G231700	TraesCS1B02G242800	1	0
TraesCS2A02G005500	TraesCS2B02G016300	0	0
TraesCS1A02G230900	TraesCS1B02G243500	1	3
TraesCS5A02G455600	TraesCS5B02G463200	1	0
TraesCS1A02G233200	TraesCS1B02G249800	1	0
TraesCS1A02G233800	TraesCS1B02G249600	0	0
TraesCS3A02G093000	TraesCS3B02G108200	1	0
TraesCS1A02G234600	TraesCS1B02G249000	0	0
TraesCS7A02G557900	TraesCS7B02G482600	0	0
TraesCS1A02G235200	TraesCS1B02G248400	0	0
TraesCS3A02G067300	TraesCS3B02G080400	0	1
TraesCS6A02G058200	TraesCS6B02G074300	1	1
TraesCS1A02G236100	TraesCS1B02G247700	0	1
TraesCS7A02G134500	TraesCS7B02G035700	0	0
TraesCS1A02G238900	TraesCS1B02G251000	1	0
TraesCS1A02G247300	TraesCS1B02G257900	1	0
TraesCS2A02G262100	TraesCS2B02G280100	1	0
TraesCS1A02G248400	TraesCS1B02G259000	0	1
TraesCS6A02G218100	TraesCS6B02G247500	1	0
TraesCS6A02G047100	TraesCS6B02G063300	1	0
TraesCS1A02G255700	TraesCS1B02G266400	0	0
TraesCS3A02G400100	TraesCS3B02G433100	0	0
TraesCS1A02G256200	TraesCS1B02G266900	3	0
TraesCS1A02G257000	TraesCS1B02G267600	0	0
TraesCS1A02G257500	TraesCS1B02G268000	1	0
TraesCS6A02G268600	TraesCS6B02G295700	1	0
TraesCS1A02G260500	TraesCS1B02G271100	0	1
TraesCS1A02G262500	TraesCS1B02G273100	0	0
TraesCS1A02G262400	TraesCS1B02G273000	0	1
TraesCS3A02G406500	TraesCS3B02G440200	0	1
TraesCS1A02G264300	TraesCS1B02G275000	0	0
TraesCS1A02G266000	TraesCS1B02G277000	0	1
TraesCS1A02G266100	TraesCS1B02G277100	0	0
TraesCS1A02G266600	TraesCS1B02G277500	0	1
TraesCS3A02G409200	TraesCS3B02G442700	0	1
TraesCS1A02G268500	TraesCS1B02G279200	0	0
TraesCS3A02G385300	TraesCS3B02G417500	1	0
TraesCS1A02G269500	TraesCS1B02G280000	0	0
TraesCS1A02G269400	TraesCS1B02G279900	0	0
TraesCS1A02G349600	TraesCS1B02G364100	1	1
TraesCS1A02G278000	TraesCS1B02G286900	1	0
TraesCS1A02G284400	TraesCS1B02G293700	0	1
TraesCS3A02G359000	TraesCS3B02G391800	0	0
TraesCS1A02G289700	TraesCS1B02G299200	0	2
TraesCS1A02G290300	TraesCS1B02G299500	0	1
TraesCS2A02G364600	TraesCS2B02G383200	0	4
TraesCS1A02G291200	TraesCS1B02G300600	0	0
TraesCS1A02G291100	TraesCS1B02G300500	0	0
TraesCS3A02G351300	TraesCS3B02G383800	2	0
TraesCS1A02G292200	TraesCS1B02G301600	0	1
TraesCS3A02G348900	TraesCS3B02G381000	0	0
TraesCS1A02G296900	TraesCS1B02G305800	1	1
TraesCS4A02G025400	TraesCS4B02G278600	0	0
TraesCS1A02G297400	TraesCS1B02G306400	0	0
TraesCS1A02G297800	TraesCS1B02G307200	1	0
TraesCS3A02G348200	TraesCS3B02G380100	0	1
TraesCS3A02G423500	TraesCS3B02G459000	2	0
TraesCS1A02G299000	TraesCS1B02G308700	0	1
TraesCS4A02G123700	TraesCS4B02G180800	0	0
TraesCS1A02G306100	TraesCS1B02G316800	0	2
TraesCS1A02G308300	TraesCS1B02G319000	0	1
TraesCS1A02G362000	TraesCS1B02G378900	1	1
TraesCS1A02G308400	TraesCS1B02G319100	0	1
TraesCS5A02G287400	TraesCS5B02G286900	0	3
TraesCS1A02G309400	TraesCS1B02G320400	0	0
TraesCS3A02G334200	TraesCS3B02G365200	0	1
TraesCS3A02G331400	TraesCS3B02G361600	1	1
TraesCS1A02G311000	TraesCS1B02G322400	0	0
TraesCS1A02G314000	TraesCS1B02G326100	0	1
TraesCS5A02G401900	TraesCS5B02G406600	0	1
TraesCS1A02G322600	TraesCS1B02G334900	0	0
TraesCS6A02G002700	TraesCS6B02G007700	0	0
TraesCS3A02G475600	TraesCS3B02G519100	2	2
TraesCS1A02G330400	TraesCS1B02G344000	0	0
TraesCS1A02G331800	TraesCS1B02G345400	1	0
TraesCS3A02G299500	TraesCS3B02G337100	1	1
TraesCS3A02G290200	TraesCS3B02G324900	2	0
TraesCS1A02G337800	TraesCS1B02G350200	1	1
TraesCS3A02G289300	TraesCS3B02G323900	2	1
TraesCS1A02G338200	TraesCS1B02G350600	0	0
TraesCS3A02G274400	TraesCS3B02G308100	1	0
TraesCS1A02G340100	TraesCS1B02G352400	0	1
TraesCS3A02G274600	TraesCS3B02G308200	1	0
TraesCS1A02G340400	TraesCS1B02G352700	1	0
TraesCS1A02G343000	TraesCS1B02G356200	0	3
TraesCS5A02G534100	TraesCS4B02G365000	0	0
TraesCS3A02G277700	TraesCS3B02G311900	0	0
TraesCS1A02G344000	TraesCS1B02G357000	0	2
TraesCS1A02G344700	TraesCS1B02G360000	0	0
TraesCS1A02G370000	TraesCS1B02G389100	0	3
TraesCS1A02G345800	TraesCS1B02G359500	1	6
TraesCS1A02G347700	TraesCS1B02G362200	2	2
TraesCS3A02G280200	TraesCS3B02G314000	2	0
TraesCS1A02G348200	TraesCS1B02G362800	0	0
TraesCS1A02G348100	TraesCS1B02G362700	0	0
TraesCS3A02G280300	TraesCS3B02G314100	2	0
TraesCS1A02G348300	TraesCS1B02G362900	0	2
TraesCS1A02G348400	TraesCS1B02G363000	0	1
TraesCS2A02G430100	TraesCS2B02G450800	1	2
TraesCS7A02G386600	TraesCS7B02G289400	0	0
TraesCS1A02G348500	TraesCS1B02G363100	0	3
TraesCS3A02G287600	TraesCS3B02G322300	0	1
TraesCS1A02G353000	TraesCS1B02G368900	0	0
TraesCS5A02G439100	TraesCS5B02G442100	0	0
TraesCS1A02G354400	TraesCS1B02G274700	0	0
TraesCS1A02G355100	TraesCS1B02G366600	1	0
TraesCS2A02G580600	TraesCS2B02G608100	0	0
TraesCS1A02G365300	TraesCS1B02G382800	0	0
TraesCS3A02G024500	TraesCS3B02G020300	0	0
TraesCS1A02G365600	TraesCS1B02G383200	0	1
TraesCS3A02G254200	TraesCS3B02G286200	1	1
TraesCS1A02G371900	TraesCS1B02G391900	0	0
TraesCS3A02G259700	TraesCS3B02G292900	1	0
TraesCS1A02G372600	TraesCS1B02G392500	0	1
TraesCS3A02G261200	TraesCS3B02G294200	1	0
TraesCS1A02G373300	TraesCS1B02G393500	1	1
TraesCS3A02G262700	TraesCS3B02G296100	1	0
TraesCS1A02G374800	TraesCS1B02G395000	0	0
TraesCS1A02G378800	TraesCS1B02G400100	0	0
TraesCS1A02G378700	TraesCS1B02G399900	0	0
TraesCS1A02G379900	TraesCS1B02G401900	0	0
TraesCS7A02G234700	TraesCS7B02G132900	2	1
TraesCS1A02G382800	TraesCS1B02G408200	0	1
TraesCS1A02G422100	TraesCS1B02G453600	0	0
TraesCS1A02G384300	TraesCS1B02G411100	0	0
TraesCS2A02G565400	TraesCS2B02G626400	0	0
TraesCS1A02G389400	TraesCS4B02G104600	0	1
TraesCS5A02G225000	TraesCS5B02G223600	0	1
TraesCS1A02G390300	TraesCS1B02G418500	2	0
TraesCS7A02G455200	TraesCS7B02G355500	0	0
TraesCS1A02G392600	TraesCS1B02G420900	0	0
TraesCS1A02G392500	TraesCS1B02G420800	0	0
TraesCS1A02G392800	TraesCS1B02G421100	0	0
TraesCS6A02G293700	TraesCS6B02G324200	0	0
TraesCS1A02G397300	TraesCS1B02G425600	0	3
TraesCS3A02G246800	TraesCS3B02G272500	0	0
TraesCS1A02G399800	TraesCS1B02G427900	0	0
TraesCS3A02G247600	TraesCS3B02G271800	0	0
TraesCS1A02G400800	TraesCS1B02G429600	0	1
TraesCS1A02G402500	TraesCS1B02G431500	0	0
TraesCS5A02G302400	TraesCS5B02G302500	3	0
TraesCS1A02G402900	TraesCS1B02G432300	0	0
TraesCS3A02G241900	TraesCS3B02G270000	1	1
TraesCS2A02G145300	TraesCS2B02G170300	1	2
TraesCS1A02G411400	TraesCS1B02G441600	0	0
TraesCS1A02G412300	TraesCS1B02G442800	0	0
TraesCS1A02G413800	TraesCS1B02G443800	0	0
TraesCS5A02G511900	TraesCS4B02G342800	0	0
TraesCS1A02G413900	TraesCS1B02G443900	0	0
TraesCS1A02G424200	TraesCS1B02G456700	0	1
TraesCS3A02G224900	TraesCS3B02G254500	1	0
TraesCS3A02G222100	TraesCS3B02G252000	1	1
TraesCS1A02G427100	TraesCS1B02G462000	0	2
TraesCS1A02G428700	TraesCS1B02G463400	0	2
TraesCS2A02G457500	TraesCS2B02G479900	0	0
TraesCS1A02G431400	TraesCS1B02G466200	0	0
TraesCS2A02G535700	TraesCS1B02G468200	0	1
TraesCS3A02G205300	TraesCS3B02G237400	2	1
TraesCS1A02G442500	TraesCS1B02G476600	0	0
TraesCS3A02G200100	TraesCS3B02G224400	0	1
TraesCS1A02G443400	TraesCS1B02G477500	0	0
TraesCS2A02G021300	TraesCS2B02G029500	0	0
TraesCS2A02G021600	TraesCS2B02G029900	0	0
TraesCS4A02G132700	TraesCS4B02G172000	0	3
TraesCS2A02G028800	TraesCS2B02G041600	0	2
TraesCS2A02G033900	TraesCS2B02G100800	0	0
TraesCS2A02G086000	TraesCS2B02G100700	0	0
TraesCS5A02G169400	TraesCS5B02G166200	0	0
TraesCS2A02G036300	TraesCS2B02G049200	1	1
TraesCS2A02G037800	TraesCS2B02G051000	1	1
TraesCS5A02G046900	TraesCS5B02G051900	1	0
TraesCS3A02G524800	TraesCS3B02G592100	1	0
TraesCS2A02G039500	TraesCS2B02G052300	1	0
TraesCS2A02G040200	TraesCS2B02G053100	1	1
TraesCS3A02G499900	TraesCS3B02G563600	0	0
TraesCS2A02G042000	TraesCS2B02G054600	1	1
TraesCS2A02G042100	TraesCS2B02G054700	1	1
TraesCS2A02G042700	TraesCS2B02G055300	0	0
TraesCS2A02G042500	TraesCS2B02G055200	1	0
TraesCS2A02G044100	TraesCS2B02G056500	0	0
TraesCS2A02G050500	TraesCS1B02G043100	0	0
TraesCS2A02G070000	TraesCS2B02G083600	0	0
TraesCS2A02G069900	TraesCS2B02G083300	0	0
TraesCS2A02G073800	TraesCS2B02G088500	0	0
TraesCS3A02G383100	TraesCS3B02G415500	1	0
TraesCS2A02G074400	TraesCS2B02G089400	0	0
TraesCS2A02G074300	TraesCS2B02G089300	0	0
TraesCS2A02G284400	TraesCS2B02G301400	0	0
TraesCS2A02G079500	TraesCS2B02G094300	0	1
TraesCS2A02G083700	TraesCS2B02G097900	0	0
TraesCS2A02G083600	TraesCS2B02G097800	0	0
TraesCS2A02G086400	TraesCS2B02G100400	0	0
TraesCS2A02G475900	TraesCS2B02G499600	1	1
TraesCS2A02G090000	TraesCS2B02G105700	0	2
TraesCS4A02G115000	TraesCS4B02G189200	1	0
TraesCS2A02G091900	TraesCS2B02G106900	0	0
TraesCS7A02G359300	TraesCS7B02G267900	1	1
TraesCS5A02G206400	TraesCS3B02G372800	0	0
TraesCS5A02G459400	TraesCS5B02G469200	1	0
TraesCS2A02G102600	TraesCS2B02G119700	2	1
TraesCS2A02G118100	TraesCS2B02G138100	0	0
TraesCS2A02G118000	TraesCS2B02G138000	0	0
TraesCS4A02G142300	TraesCS4B02G151800	2	0
TraesCS2A02G119300	TraesCS2B02G139000	0	0
TraesCS4A02G248600	TraesCS4B02G066100	0	0
TraesCS2A02G120600	TraesCS2B02G141500	0	0
TraesCS5A02G334400	TraesCS5B02G333900	0	0
TraesCS2A02G123300	TraesCS2B02G145400	0	0
TraesCS2A02G124800	TraesCS2B02G147300	0	2
TraesCS3A02G112300	TraesCS3B02G131700	0	0
TraesCS2A02G127600	TraesCS2B02G149500	0	1
TraesCS6A02G114900	TraesCS6B02G142500	0	0
TraesCS2A02G128700	TraesCS2B02G150800	0	0
TraesCS2A02G133400	TraesCS2B02G156900	0	0
TraesCS2A02G133300	TraesCS2B02G156800	0	0
TraesCS2A02G133500	TraesCS2B02G157000	0	1
TraesCS2A02G133700	TraesCS2B02G157100	0	2
TraesCS2A02G135400	TraesCS2B02G159300	0	0
TraesCS2A02G135500	TraesCS2B02G159400	0	0
TraesCS2A02G136800	TraesCS2B02G160700	0	2
TraesCS2A02G136700	TraesCS2B02G160600	0	2
TraesCS2A02G143700	TraesCS2B02G168700	2	1
TraesCS5A02G488700	TraesCS5B02G502600	1	1
TraesCS2A02G144100	TraesCS2B02G168900	1	3
TraesCS3A02G157500	TraesCS3B02G184200	1	1
TraesCS2A02G152700	TraesCS2B02G177900	0	0
TraesCS2A02G152900	TraesCS2B02G178000	0	1
TraesCS2A02G154400	TraesCS2B02G179600	0	0
TraesCS4A02G216300	TraesCS4B02G094600	2	1
TraesCS2A02G156300	TraesCS2B02G181800	1	1
TraesCS2A02G156400	TraesCS2B02G182000	1	1
TraesCS5A02G048800	TraesCS5B02G053900	0	2
TraesCS2A02G161800	TraesCS3B02G126700	2	0
TraesCS2A02G162500	TraesCS2B02G188400	0	0
TraesCS2A02G162000	TraesCS2B02G188300	1	0
TraesCS2A02G165200	TraesCS2B02G191500	0	0
TraesCS3A02G482300	TraesCS3B02G528700	0	0
TraesCS2A02G175200	TraesCS2B02G201600	2	1
TraesCS4A02G149100	TraesCS4B02G163800	1	0
TraesCS6A02G011400	TraesCS6B02G017700	2	1
TraesCS2A02G178900	TraesCS2B02G205700	1	0
TraesCS2A02G179300	TraesCS2B02G206200	0	0
TraesCS2A02G179100	TraesCS2B02G206000	0	0
TraesCS5A02G155600	TraesCS5B02G153900	0	0
TraesCS2A02G186900	TraesCS2B02G220300	0	3
TraesCS2A02G189000	TraesCS2B02G218300	1	0
TraesCS2A02G188900	TraesCS2B02G218400	2	0
TraesCS2A02G189400	TraesCS3B02G319500	1	0
TraesCS3A02G285600	TraesCS2B02G217800	0	3
TraesCS2A02G191600	TraesCS2B02G215100	1	0
TraesCS2A02G191700	TraesCS2B02G215000	0	0
TraesCS2A02G195000	TraesCS2B02G211800	1	0
TraesCS2A02G195300	TraesCS2B02G211300	1	0
TraesCS2A02G200100	TraesCS6B02G297200	0	0
TraesCS2A02G217200	TraesCS2B02G242500	1	0
TraesCS2A02G562800	TraesCS2B02G623700	0	0
TraesCS2A02G223400	TraesCS2B02G273700	0	0
TraesCS4A02G350000	TraesCS5B02G523000	0	0
TraesCS2A02G223700	TraesCS2B02G274000	0	0
TraesCS4A02G408100	TraesCS4B02G308400	0	0
TraesCS2A02G224800	TraesCS4B02G063500	0	0
TraesCS2A02G237800	TraesCS2B02G262200	0	1
TraesCS5A02G429400	TraesCS5B02G431400	1	0
TraesCS5A02G435600	TraesCS5B02G438800	0	0
TraesCS2A02G238000	TraesCS2B02G258600	0	1
TraesCS2A02G239700	TraesCS4B02G145900	0	0
TraesCS5A02G424400	TraesCS5B02G426500	1	1
TraesCS2A02G250800	TraesCS2B02G264100	2	0
TraesCS5A02G411200	TraesCS5B02G414900	0	1
TraesCS2A02G255100	TraesCS2B02G267100	0	0
TraesCS5A02G392900	TraesCS5B02G397800	0	0
TraesCS2A02G260700	TraesCS2B02G281300	1	0
TraesCS2A02G262700	TraesCS2B02G279400	0	0
TraesCS6A02G102500	TraesCS6B02G130900	3	2
TraesCS2A02G262900	TraesCS3B02G092000	0	0
TraesCS6A02G313000	TraesCS6B02G343100	0	1
TraesCS2A02G264500	TraesCS2B02G277600	1	0
TraesCS5A02G388000	TraesCS5B02G393100	0	0
TraesCS2A02G268300	TraesCS2B02G266700	0	0
TraesCS5A02G407500	TraesCS5B02G412400	0	1
TraesCS2A02G268800	TraesCS2B02G287600	0	0
TraesCS4A02G178700	TraesCS4B02G138900	2	0
TraesCS5A02G014100	TraesCS7B02G043400	1	0
TraesCS2A02G277900	TraesCS2B02G295300	0	3
TraesCS4A02G410200	TraesCS4B02G310300	0	0
TraesCS2A02G289300	TraesCS2B02G305900	0	0
TraesCS2A02G290900	TraesCS2B02G307300	0	1
TraesCS6A02G390600	TraesCS6B02G431000	0	0
TraesCS4A02G041500	TraesCS4B02G262500	0	0
TraesCS2A02G300300	TraesCS2B02G316600	1	0
TraesCS2A02G313500	TraesCS2B02G332300	0	0
TraesCS7A02G160600	TraesCS7B02G065500	0	0
TraesCS2A02G317700	TraesCS2B02G335700	0	1
TraesCS6A02G204400	TraesCS6B02G228100	1	0
TraesCS3A02G051000	TraesCS3B02G060000	0	0
TraesCS2A02G318200	TraesCS2B02G336300	0	0
TraesCS6A02G212300	TraesCS6B02G242700	2	1
TraesCS2A02G320800	TraesCS2B02G361900	1	0
TraesCS2A02G321400	TraesCS2B02G361100	0	0
TraesCS2A02G321300	TraesCS2B02G361200	0	0
TraesCS2A02G323000	TraesCS2B02G359600	0	0
TraesCS2A02G323200	TraesCS2B02G359400	0	0
TraesCS2A02G325600	TraesCS2B02G356300	0	2
TraesCS6A02G209600	TraesCS6B02G238500	1	0
TraesCS2A02G326100	TraesCS2B02G355900	0	0
TraesCS6A02G207600	TraesCS6B02G236300	0	0
TraesCS2A02G327600	TraesCS2B02G354400	0	0
TraesCS6A02G207100	TraesCS6B02G230400	2	0
TraesCS2A02G331600	TraesCS2B02G350600	0	1
TraesCS2A02G332100	TraesCS2B02G349400	1	0
TraesCS2A02G337300	TraesCS2B02G344600	1	1
TraesCS3A02G055600	TraesCS3B02G068000	0	0
[truncated: 65,110 more rows]
