# Supplementary material for: Enhancer transcription detected in the nascent transcriptomic landscape of bread wheat
Source: Genome Biol. 2022 Apr 30;23:109. doi: 10.1186/s13059-022-02675-1 (PMC9063354; doi:10.1186/s13059-022-02675-1)
Supplement: Supplementary file 6 — Additional file 6: Supplementary Table S5. Genomic positions and primers used for the reporter assay. [file 13059_2022_2675_MOESM6_ESM.xlsx]

## Sheet: Table S5
Table S5 Genomic positions and primers used for the reporter assay.
id	primer sequence
control.1	Forward: CTGCAGATACTATACATCAAACAATCTCACATTT	Reverse AAGCTTAGGAGATCAACGACGGAT
se1	Forward: TCCGCTAGCCTCGAGTCTAGAACAGACCTAAAGCCTATTATGC	Reverse: CAGGTTCCCGGGTCCGGTACCACATCTGCTGATAAAGATATCTA
E1	Forward: GCTCTAGACTTTAATACGGTTGTCCAAAAATGG	Reverse: GGGGTACCCCATCTCTCAAGCAAAACGATG
S9.01	Forward: TGCCAAGCTCACTAGAGGATCCGTCAACCGCGGGCCGAAA	Reverse: CAGGTTCCCGGGTCCGGTACCGAGCTTGTGTTGCTTTCTTTTTC
S9.04	Forward: TGCCAAGCTCACTAGAGGATCCCTGCTTCGAGTTGCTTGAAT	Reverse: CAGGTTCCCGGGTCCGGTACCTTCCATCTACGCTTCTATCTC
S9.05	Forward: TGCCAAGCTCACTAGAGGATCCCTGAATTTTTCTCCCTATTTTCTGTG	Reverse: CAGGTTCCCGGGTCCGGTACCACATATCTGTCCAATGAGAAAAATATTC
S10.03	Forward: TGCCAAGCTCACTAGAGGATCCTTGACTCTACCTTATCTGGACTAAC	Reverse: CAGGTTCCCGGGTCCGGTACCCAATGGCAAAACCAAATCTGC
S10.04	Forward: TGCCAAGCTCACTAGAGGATCCGTGGGATTTTATTGCTTGGAGT	Reverse: CAGGTTCCCGGGTCCGGTACCTATTACAATGTTCAGATCTAATAAGCGG
Enh17	Forward: TGCCAAGCTCACTAGAGGATCCCCACCTTCTTTTCAGTGC	Reverse: CAGGTTCCCGGGTCCGGTACCTAGTTATGAAATAAATCATTTTAGCAAG
Enh19	Forward: TGCCAAGCTCACTAGAGGATCCTTTTGCGAGTCCAGTAAAATTAAC	Reverse: CAGGTTCCCGGGTCCGGTACCTTGACGGATCCGAAGGGGTACTT
E7	Forward: GCTCTAGATGCATCAAAGGTCTTCGAGGCCACGG	Reverse: GGGGTACCTGGGCCGGCTTCCCAA
E6	Forward: GCTCTAGATCGTGGTACTGGTTAGGGCATC	Reverse: GGGGTACCGCCGCTGTAACCCTAGCTCG
E4	Forward: GCTCTAGAGTAGGATAAGAGCCCCACGTC	Reverse: GGGGTACCGTACGCACACACACACACATC
E2	Forward: GCTCTAGAGACGTTTGCGTTACACGGCTC	Reverse: GGGGTACCCTCCCTCGATCCCACTTTTTCC
S3.03	Forward: TGCCAAGCTCACTAGAGGATCCCAGCCAATATTGTAGTATACAG	Reverse: CAGGTTCCCGGGTCCGGTACCACAGATGTAATAACAGTACTGATAC
S3.04	Forward: TGCCAAGCTCACTAGAGGATCCACTCGACGACACCAAGACGG	Reverse: CAGGTTCCCGGGTCCGGTACCGTCTTCGGGCTCAAAACCTAGGC
e20-20	Forward: GGTACCGGATCCACAAGCTCGCTAGCGTTGCC	Reverse: TCTAGAGGTACCGTACTTCCTCCTAAAGCACCGC
Enh4	Forward: GAGCTCTCTAGATTTTAGCGCGAGGAGCCGGC	Reverse: TCTAGAGGTACCCCATCCATACACTACTCAAACAACG
Enh1	Forward: GAGCTCGGATCCGGCCTCGCTTGGTGGCTTTT	Reverse: TCTAGAGGTACCTAACACAAGTTAATTAAGGATTAAATCTCC
Enh2	Forward: GAGCTCGGATCCAACAAGGGGACGCTGGG	Reverse: TCTAGAGGTACCCCCCTTGTCTATATATAGACCTTCCC
Enh5	Forward: GGTACCGGATCCAAAAGAACTTGGCATCCACGG	Reverse: TCTAGAGGTACCTTAGTGCAGCTATTATAAAATAATCC
Enh6	Forward: GAGCTCGGATCCGGCGTCTTCGCGCGTAG	Reverse: TCTAGAGGTACCGGCTTTTTTTCCTCTCCCCACC
Enh3	Forward: GAGCTCGGATCCCTGTCGTCCTCGAGCCTCGT	Reverse: TCTAGAGGTACCTTTAATTAACTGGCGAGGTGGGACCC
Enh9	Forward: GGTACCGGATCCCTTGGTGATGTTCCCTGTTTAG	Reverse: GGTACCTCTAGACGAGATCCGCCGGTTTTGAC
Enh11	Forward: GAGCTCGGATCCCTCTGCCCACGGCCCCC	Reverse: GGTACCTCTAGATTTAATACAATGCACGGTTGGTGAGTTA
Enh13	Forward: GGTACCGGATCCGTTTGACGAGCCCAGGGAGAC	Reverse: GGTACCTCTAGATTTGAATTCTTATCATTCGATCTGAC
Enh14	Forward: GGTACCGGATCCGGTGATGAAGATCAGGGACTTTTC	Reverse: GGATCCGGTACCCATCTTGTTTCCGACGAGCTCG
Enh15	Forward: GGTACCGGATCCGGCGCCCCGAGCAGCCC	Reverse: GGTACCTCTAGAAGTGAACTTCGTGAACTCCGGCGG
Enh26	Forward: GGTACCGGATCCAAAACAACCAGTACCCCGGT	Reverse: GGTACCTCTAGACTTTGTTTTTCTGCCTAAGGAAAATG
Enh12	Forward: GGTACCAGATCTCGGTCTGCGGAAAAAAAACATGTCC	Reverse: GGTACCTCTAGACCCCGTCAAGCCCACGCC
E3	Forward: GCTCTAGACGCGGCCAGCGGCGAGCA	Reverse: GGGGTACCCTACGCTAATGGCCGCACACACG
Enh18	Forward: TGCCAAGCTCACTAGAGGATCCGTTGATGGTCGTCGTGGTA	Reverse: CAGGTTCCCGGGTCCGGTACCTTCTTCTTTTCTTCTTTGTTATTTTC
Enh20	Forward: TGCCAAGCTCACTAGAGGATCCAGGGGACAGACTGTTGCAGA	Reverse: CAGGTTCCCGGGTCCGGTACCACAAGAAGAGGAAAAAAGAACCC
FG-3	Forward: TGCCAAGCTCACTAGAGGATCCCTTCTCTTCTTTGTTTTTTTCTG	Reverse: GAGCTCTCCGAATTCTCTAGATGCGTAGAGGTACTTTGCAG
Enh22	Forward: TGCCAAGCTCACTAGAGGATCCGAGGCGTGGTCAACGCGCTC	Reverse: CAGGTTCCCGGGTCCGGTACCTCTGACGCCCTCCACCTCCA
Enh24	Forward: TGCCAAGCTCACTAGAGGATCCCTGCTAGGGACCTATCTGTA	Reverse: CAGGTTCCCGGGTCCGGTACCGCGTGAGCATGTCCCTTG
