# Supplementary material for: Enhancer transcription detected in the nascent transcriptomic landscape of bread wheat
Source: Genome Biol. 2022 Apr 30;23:109. doi: 10.1186/s13059-022-02675-1 (PMC9063354; doi:10.1186/s13059-022-02675-1)
Supplement: Supplementary file 7 — Additional file 7: Supplementary Table S6. Location, eRNA level, and enhancer activity of 36 putative enhancers tested in wheat protoplasts. [file 13059_2022_2675_MOESM7_ESM.xlsx]

## Sheet: Table S6
Table S6. Location, eRNA level, and enhancer activity of 36 putative enhancers tested in wheat protoplasts.
	location of enhancer candidates			nascent RNA level		enhancer activity (relative intensity)
id	#chr	start	end	pNET RPM	GRO RPM	rep1	rep2	rep3	average	positive/negative
control.1 (negative control)	chr2A_part1	149124984	149126126	0	0	1.89546	0.912932	1.97909	1.59583	N
se1	chr1A_part1	17538935	17539890	0.605043	0.124582	37.6636	26.8847	27.9494	30.8326	P
E1	chr1A_part1	19624628	19626389	0	0	16.4123	2.46646	2.28898	7.05592	P
S9.01	chr1A_part1	21170512	21171374	0	0	0.824487	1.10088	0.782831	0.902733	N
S9.04	chr1A_part1	38000740	38001766	0	0	0.759611	1.90603	0.777102	1.14758	N
S9.05	chr1A_part1	39268565	39269550	0	0	1.55549	1.56305	1.33556	1.4847	N
S10.03	chr1A_part1	45690312	45691461	0	0.00541663	0.0604367	0.0654797	0.200234	0.108717	N
S10.04	chr1A_part1	63809592	63810578	0	0	2.7683	3.18741	2.81867	2.92479	P
Enh17	chr1A_part1	119591291	119592523	1.26912	0.124582	9.06505	15.1906	12.204	12.1532	P
Enh19	chr1A_part1	119635443	119636716	1.09941	0.0379164	1.6439	1.85738	2.56001	2.02043	P
E7	chr1A_part1	174518734	174519745	1.43882	0.0324998	0.392195	0.529756	0.988746	0.636899	N
E6	chr1A_part1	184858218	184859010	0.354172	0.0108333	5.10896	4.02931	9.00108	6.04645	P
E4	chr1A_part1	229579110	229579944	0	0	1.09303	0.56541	0.967093	0.87518	N
E2	chr1A_part2	15477959	15478943	0.634558	0.0162499	2.07017	1.61384	1.70651	1.79684	N
S3.03	chr1B_part2	118103498	118103993	0	0.0920827	2.07909	1.45397	1.94232	1.82512	N
S3.04	chr2A_part1	50959837	50960473	0	0.0270831	1.52986	1.9924	1.22653	1.58293	N
e20-20	chr2A_part1	122353372	122354184	0.435336	0.0379164	1003.98	1040.11	1041.6	1028.56	P
Enh4	chr2A_part1	122518957	122519843	1.62329	0.0812494	6.35718	6.96504	3.42322	5.58181	P
Enh1	chr2A_part1	123165078	123165964	0.929701	0.119166	3.06402	4.33627	5.92257	4.44096	P
Enh2	chr2A_part1	124417980	124418786	0.354172	0.0487497	3.26596	3.99024	2.9765	3.4109	P
Enh5	chr2A_part1	125786869	125787997	1.46096	0.0487497	0.556887	0.908987	0.801964	0.755946	N
Enh6	chr2A_part1	126555555	126556522	0.546015	0	1.70176	1.49217	1.18355	1.45916	N
Enh3	chr2A_part1	127042410	127043054	0.118057	0.0270831	3.23847	1.48095	2.29432	2.33791	P
Enh9	chr2A_part1	270414791	270415838	0.427958	0.0324998	7.77488	3.49889	5.08234	5.45204	P
Enh11	chr2A_part1	284258048	284259055	1.67494	0.276248	11.6148	10.7596	7.55742	9.97725	P
Enh13	chr2A_part1	303778882	303779969	0.922322	0.043333	2.10522	1.63477	2.35724	2.03241	P
Enh14	chr2A_part1	310934651	310935461	0.00737858	0.0324998	0.766026	1.06264	0.679958	0.836207	N
Enh15	chr2A_part1	377314835	377315620	0	0.0108333	122.562	28.6978	68.0848	73.1148	P
Enh26	chr2A_part1	381192363	381193491	4.25006	0.222082	1.86697	2.12969	4.64162	2.87943	P
Enh12	chr2A_part1	459723131	459723978	0.132814	0.0270831	6.34888	2.08646	1.80396	3.4131	P
E3	chr4A_part1	104538452	104539105	0	0	0.46781	0.606419	0.83955	0.637927	N
Enh18	chr4A_part1	287935194	287936219	0.641936	0.0379164	0.920821	0.670207	1.57623	1.05575	N
Enh20	chr4A_part2	129164107	129165150	0.213979	0	2.6715	3.14085	6.69318	4.16851	P
FG-3	chr5A_part2	134300835	134301908	2.42755	0.043333	3.40802	2.98446	1.55724	2.64991	P
Enh22	chr6A_part1	223305809	223306399	1.00349	0.189582	3.31854	1.76682	2.91858	2.66798	P
Enh24	chr7B_part1	80622321	80623428	0	0.0108333	8.60038	3.20324	2.91185	4.90516	P
